# Supplementary material for: Life history of the most complete fossil primate skeleton: exploring growth models for Darwinius
Source: R Soc Open Sci. 2015 Sep 9;2(9):150340. doi: 10.1098/rsos.150340 (PMC4593690; doi:10.1098/rsos.150340)
Supplement: DLC data.xlsx [file rsos150340supp4.xlsx]

## Sheet: Eulemur macaco
Sex	Name	Age (years)	Weight (g)
F	WENDY	0.01	80
F	WENDY	0.02	82
F	WENDY	0.01	83
F	WENDY	0.21	433
F	WENDY	0.47	1150
F	WENDY	0.55	1362
M	PEGAS	0.00	64
M	PEGAS	0.02	91
M	PEGAS	0.05	170
M	PEGAS	0.12	280
M	PEGAS	0.13	323
M	PEGAS	0.15	373
M	PEGAS	0.17	417
M	PEGAS	0.21	547
M	PEGAS	0.23	594
M	CETO	0.00	67
M	CETO	0.02	93
M	CETO	0.05	169
M	CETO	0.12	280
M	CETO	0.13	318
M	CETO	0.15	369
M	CETO	0.17	409
M	CETO	0.21	532
M	CETO	0.23	578
F	DANAE	0.01	78
F	DANAE	0.04	141
F	DANAE	0.15	398
F	DANAE	0.17	461
F	DANAE	0.21	533
F	DANAE	0.25	667
F	DANAE	0.34	978
F	DANAE	0.37	1086
F	DANAE	0.43	1239
F	DANAE	9.71	2560
F	DANAE	9.89	2656
F	DANAE	10.50	3191.5
M	GASA	0.02	97
M	GASA	0.04	117
M	GASA	0.06	152
M	GASA	0.16	395
M	GASA	0.19	489
M	GASA	0.23	615
M	GASA	0.29	797
M	GASA	0.33	877
M	GASA	0.58	1416
M	STILLA	0.02	90
M	STILLA	0.04	103
M	STILLA	0.06	136
M	STILLA	0.16	342
M	STILLA	0.19	444
M	STILLA	0.23	553
M	STILLA	0.29	694
M	STILLA	0.33	790
M	STILLA	0.58	1371
F	SELLI	0.09	100
F	SELLI	0.11	160
F	SELLI	0.15	248
F	SELLI	0.19	347
F	SELLI	0.23	461
F	SELLI	0.27	604
F	SELLI	0.30	691
F	SELLI	0.34	812
F	SELLI	0.38	817
F	SELLI	0.39	1124
F	SELLI	0.44	1226
F	SELLI	0.48	1308
F	SELLI	0.52	1444
F	SELLI	0.56	1544
F	SELLI	0.59	1544
F	SELLI	0.63	1567
F	SELLI	0.67	1580
F	SELLI	0.82	1598
F	SELLI	0.86	1612
F	SELLI	0.70	1625
F	SELLI	0.74	1625
F	SELLI	0.78	1712
F	SELLI	0.90	1720
F	SELLI	0.94	1739
F	SELLI	1.05	1762
F	SELLI	1.02	1780
F	SELLI	0.98	1798
F	SELLI	1.09	1816
F	SELLI	1.13	1830
F	SELLI	8.51	1983.5
F	SELLI	7.40	2506
F	SELLI	9.59	2542
F	SELLI	12.56	2906
F	SELLI	11.99	3337
F	SELLI	10.03	3386
F	SELLI	8.90	2720
M	CACUS	0.04	107
M	CACUS	0.08	190
M	CACUS	0.11	255
M	CACUS	0.15	335
M	CACUS	0.17	385
M	CACUS	0.18	402
M	CACUS	0.21	409
M	CACUS	0.23	445
M	CACUS	0.27	572
M	CACUS	0.33	772
M	CACUS	0.35	790
M	CACUS	0.38	895
M	ALCAEUS	0.04	108
M	ALCAEUS	0.08	197
M	ALCAEUS	0.11	260
M	ALCAEUS	0.15	343
M	ALCAEUS	0.17	400
M	ALCAEUS	0.18	414
M	ALCAEUS	0.20	446
M	ALCAEUS	0.21	472
M	ALCAEUS	0.23	536
M	ALCAEUS	0.27	641
M	ALCAEUS	0.33	817
M	ALCAEUS	0.35	854
M	ALCAEUS	0.38	953
F	APHRODITE-D	0.00	70.6
M	APHRODITE-E	0.00	69
M	ZEUS	0.04	180
M	ZEUS	0.07	237
M	ZEUS	0.10	308
M	ZEUS	0.11	321
M	ZEUS	0.14	398
M	ZEUS	0.15	423
M	ZEUS	0.16	452
M	ZEUS	0.17	477
M	ZEUS	0.19	545
M	ZEUS	0.21	595
M	ZEUS	0.27	835
M	ZEUS	0.33	1026
M	ZEUS	0.42	1081
M	ZEUS	0.38	1180
M	HERACLES	9.88	2485
M	HERACLES	13.68	2611
M	PHOEBUS	0.01	99
M	PHOEBUS	0.39	1075
F	ARTEMIS	0.01	99
F	ARTEMIS	0.39	1044
F	ARTEMIS	5.61	3065
F	ARTEMIS	5.63	3160
F	ARTEMIS	4.92	3005
F	ATHENA	0.33	975
F	APHRODITE	14.76	2361
F	APHRODITE	15.37	3142
F	APHRODITE	15.89	2778
F	ANDROMEDA	5.62	2773
F	ANDROMEDA	3.97	3123
F	ANDROMEDA	4.66	3138
F	ALCMENE	15.24	2360
F	PSYCHE	0.03	99.5
F	PSYCHE	2.53	2284
M	CUPID	0.03	95
M	CUPID	2.28	2020
M	ZEUS II	0.00	60
M	ACHILLES	7.04	2047
M	ACHILLES	6.04	2315
M	ACHILLES	6.68	2497
M	ACHILLES	7.62	2624
F	HESTIA	9.55	2660
F	HESTIA	10.62	2738
F	HESTIA	11.59	2873
F	HESTIA	5.60	3091.5
M	IPHICLES	2.87	2059
M	IPHICLES	5.96	2156.5
M	IPHICLES	6.11	2156.5
M	IPHICLES	5.23	2183.5
M	IPHICLES	4.04	2197
M	IPHICLES	4.96	2274.5
M	IPHICLES	4.65	2755.5
M	ATLAS	6.04	1916
M	ATLAS	2.57	2025
M	ATLAS	2.26	2034
M	ATLAS	5.04	2043
M	ATLAS	6.71	2043
M	ATLAS	5.21	2179
M	ATLAS	5.60	2402
M	ATLAS	4.64	2415
M	BOREAS	2.00	2106
M	JASON	13.52	2315
M	JASON	13.80	2479
M	JASON	14.77	2546.5
M	JASON	14.92	2746
M	JASON	16.12	2796
M	JASON	15.56	2928.5
M	JASON	14.40	3028
M	PELEUS	0.00	83
M	PELEUS	1.50	2361
F	VESTA	1.17	2039
M	ZETES	0.01	74.5
M	ZETES	2.98	2230
M	ZETES	4.17	2265.5
M	ZETES	3.90	2324
M	ZETES	3.59	2982.5
M	ZEPHYRUS	15.56	1740
M	ZEPHYRUS	17.62	1780
M	ZEPHYRUS	15.34	1850
M	ZEPHYRUS	16.03	1860
M	ZEPHYRUS	15.16	1870
M	ZEPHYRUS	15.30	1870
M	ZEPHYRUS	15.69	1890
M	ZEPHYRUS	15.86	1890
M	ZEPHYRUS	16.93	1930
M	ZEPHYRUS	13.85	1950
M	ZEPHYRUS	15.36	1950
M	ZEPHYRUS	17.06	1950
M	ZEPHYRUS	14.98	1960
M	ZEPHYRUS	14.82	1980
M	ZEPHYRUS	15.42	1980
M	ZEPHYRUS	15.79	1980
M	ZEPHYRUS	14.01	1990
M	ZEPHYRUS	15.52	2000
M	ZEPHYRUS	15.67	2010
M	ZEPHYRUS	16.40	2010
M	ZEPHYRUS	13.24	2020
M	ZEPHYRUS	15.71	2020
M	ZEPHYRUS	16.23	2020
M	ZEPHYRUS	17.38	2050
M	ZEPHYRUS	15.57	2070
M	ZEPHYRUS	14.20	2090
M	ZEPHYRUS	17.30	2090
M	ZEPHYRUS	16.57	2120
M	ZEPHYRUS	15.47	2130
M	ZEPHYRUS	14.68	2160
M	ZEPHYRUS	13.70	2190
M	ZEPHYRUS	14.50	2210
M	ZEPHYRUS	17.13	2240
M	ZEPHYRUS	14.35	2260
M	ZEPHYRUS	17.45	2260
M	ZEPHYRUS	16.54	2280
M	ZEPHYRUS	11.55	2288
M	ZEPHYRUS	12.66	2502
M	ZEPHYRUS	4.53	2833
M	ZEPHYRUS	8.65	3037
M	ZEPHYRUS	3.42	3170
M	ZEPHYRUS	10.61	3175
M	ZEPHYRUS	4.22	3232
M	ZEPHYRUS	10.57	3545
M	ZEPHYRUS	7.17	3609.5
F	EURYDICE	7.64	2315
F	HALCYONE	5.13	2465.5
M	BELUS	10.01	2110
M	BELUS	10.02	2110
M	BELUS	1.43	2225
M	BELUS	9.31	2300
M	BELUS	3.26	2406
M	BELUS	7.88	2497
M	BELUS	7.24	2523
M	BELUS	4.03	2538
M	BELUS	7.42	2542
M	BELUS	6.74	2555.5
M	BELUS	6.69	2892
M	ABAS	7.26	1594
M	ABAS	7.39	1735
M	ABAS	2.03	1966
M	ABAS	4.03	2012
M	ABAS	9.09	2048
M	ABAS	10.39	2150
M	ABAS	8.01	2179
M	ABAS	6.74	2225
M	ABAS	5.76	2234
M	ABAS	6.95	2236
M	ABAS	10.63	2280
M	ABAS	3.26	2319
M	ABAS	6.69	2353
M	ABAS	7.62	2488
M	ABAS	10.34	2490
M	ABAS	8.52	2560
F	MEROPE	2.03	2805
F	MEROPE	2.64	2942
M	BACCHUS	2.01	2101
M	BACCHUS	1.49	2106
M	BACCHUS	3.95	2106
M	BACCHUS	4.82	2147.5
M	BACCHUS	3.77	2710.5
M	DIONYSUS	1.49	2215
M	DIONYSUS	1.68	2479
M	NARCISSUS	0.55	1362
M	NARCISSUS	1.03	1866
M	NARCISSUS	2.61	2442
M	NARCISSUS	1.68	2611
M	Hesperus	0.40	1303
M	Hesperus	21.24	1880
M	Hesperus	21.28	1940
M	Hesperus	15.58	1960
M	Hesperus	21.43	1970
M	Hesperus	14.70	2000
M	Hesperus	18.81	2000
M	Hesperus	14.71	2010
M	Hesperus	14.71	2010
M	Hesperus	14.82	2010
M	Hesperus	15.00	2020
M	Hesperus	10.75	2030
M	Hesperus	14.74	2040
M	Hesperus	17.73	2040
M	Hesperus	21.78	2040
M	Hesperus	24.86	2040
M	Hesperus	12.16	2060
M	Hesperus	25.11	2060
M	Hesperus	7.76	2075
M	Hesperus	24.93	2080
M	Hesperus	29.19	2080
M	Hesperus	19.48	2092
M	Hesperus	15.04	2100
M	Hesperus	19.46	2100
M	Hesperus	24.89	2100
M	Hesperus	14.72	2110
M	Hesperus	21.04	2120
M	Hesperus	25.74	2120
M	Hesperus	26.08	2120
M	Hesperus	24.02	2130
M	Hesperus	7.90	2134
M	Hesperus	15.24	2140
M	Hesperus	21.54	2140
M	Hesperus	27.04	2140
M	Hesperus	10.87	2150
M	Hesperus	16.95	2150
M	Hesperus	26.00	2160
M	Hesperus	27.14	2170
M	Hesperus	25.98	2180
M	Hesperus	26.92	2180
M	Hesperus	15.15	2190
M	Hesperus	18.39	2200
M	Hesperus	18.70	2200
M	Hesperus	22.26	2200
M	Hesperus	6.21	2211
M	Hesperus	23.83	2220
M	Hesperus	28.24	2220
M	Hesperus	28.28	2220
M	Hesperus	21.59	2230
M	Hesperus	22.80	2230
M	Hesperus	16.73	2240
M	Hesperus	20.83	2240
M	Hesperus	29.82	2240
M	Hesperus	21.92	2250
M	Hesperus	27.87	2250
M	Hesperus	17.08	2260
M	Hesperus	28.08	2260
M	Hesperus	28.93	2260
M	Hesperus	8.42	2280
M	Hesperus	14.65	2280
M	Hesperus	20.96	2280
M	Hesperus	26.86	2280
M	Hesperus	27.50	2280
M	Hesperus	29.36	2280
M	Hesperus	29.91	2280
M	Hesperus	30.06	2280
M	Hesperus	25.62	2290
M	Hesperus	24.80	2300
M	Hesperus	26.23	2300
M	Hesperus	27.38	2300
M	Hesperus	27.89	2300
M	Hesperus	28.32	2300
M	Hesperus	28.35	2300
M	Hesperus	29.74	2300
M	Hesperus	29.99	2300
M	Hesperus	27.42	2310
M	Hesperus	14.33	2320
M	Hesperus	14.96	2320
M	Hesperus	16.12	2320
M	Hesperus	24.24	2320
M	Hesperus	26.40	2320
M	Hesperus	28.30	2320
M	Hesperus	28.39	2320
M	Hesperus	10.65	2330
M	Hesperus	15.81	2330
M	Hesperus	25.45	2330
M	Hesperus	15.74	2340
M	Hesperus	18.95	2340
M	Hesperus	23.13	2340
M	Hesperus	23.24	2340
M	Hesperus	25.25	2340
M	Hesperus	27.63	2340
M	Hesperus	28.41	2340
M	Hesperus	29.59	2340
M	Hesperus	27.76	2360
M	Hesperus	16.22	2380
M	Hesperus	16.32	2380
M	Hesperus	16.48	2380
M	Hesperus	16.57	2380
M	Hesperus	19.65	2380
M	Hesperus	29.05	2380
M	Hesperus	13.88	2390
M	Hesperus	29.28	2390
M	Hesperus	17.41	2400
M	Hesperus	18.31	2400
M	Hesperus	19.67	2400
M	Hesperus	19.98	2400
M	Hesperus	20.27	2400
M	Hesperus	26.77	2400
M	Hesperus	27.28	2400
M	Hesperus	28.36	2400
M	Hesperus	19.58	2410
M	Hesperus	19.23	2411
M	Hesperus	17.43	2420
M	Hesperus	19.80	2420
M	Hesperus	12.90	2430
M	Hesperus	12.71	2450
M	Hesperus	10.34	2460
M	Hesperus	12.00	2460
M	Hesperus	14.09	2460
M	Hesperus	20.50	2460
M	Hesperus	21.37	2460
M	Hesperus	27.45	2460
M	Hesperus	20.32	2480
M	Hesperus	28.63	2480
M	Hesperus	26.61	2500
M	Hesperus	22.49	2520
M	Hesperus	28.78	2520
M	Hesperus	29.66	2520
M	Hesperus	10.14	2540
M	Hesperus	16.09	2540
M	Hesperus	13.48	2560
M	Hesperus	11.25	2580
M	Hesperus	20.58	2590
M	Hesperus	10.45	2600
M	Hesperus	11.12	2600
M	Hesperus	11.69	2600
M	Hesperus	19.73	2620
M	Hesperus	23.49	2620
M	Hesperus	26.48	2620
M	Hesperus	13.10	2630
M	Hesperus	26.55	2640
M	Hesperus	24.50	2700
M	Hesperus	2.24	2719.5
M	Hesperus	5.66	2722
M	Hesperus	9.68	2730
M	Hesperus	9.95	2730
M	Hesperus	13.17	2740
M	Hesperus	9.19	2750
M	Hesperus	9.49	2750
M	Hesperus	22.42	2770
M	Hesperus	12.33	2820
M	Hesperus	12.64	2820
M	Hesperus	12.49	2840
M	Hesperus	5.61	2915
M	Hesperus	11.51	2980
M	Hesperus	7.44	3223
M	MORPHEUS	0.40	1216
M	MORPHEUS	2.24	2074.5
M	MORPHEUS	3.95	2143
M	MORPHEUS	6.59	2601
M	MORPHEUS	5.00	2615
M	MORPHEUS	5.66	2665
M	MORPHEUS	6.07	2715
M	MORPHEUS	6.21	2807
F	THETIS	0.68	1652
F	THETIS	1.63	2424
F	THETIS	2.04	3033
M	HALCYONE-B	0.00	74
M	HALCYONE-C	0.00	79
F	Latona	0.69	1752
F	Latona	23.24	2020
F	Latona	29.32	2040
F	Latona	29.32	2100
F	Latona	29.33	2100
F	Latona	29.34	2100
F	Latona	24.14	2120
F	Latona	28.06	2120
F	Latona	29.55	2120
F	Latona	30.09	2120
F	Latona	14.26	2140
F	Latona	29.23	2140
F	Latona	24.25	2160
F	Latona	29.36	2160
F	Latona	29.21	2170
F	Latona	10.53	2180
F	Latona	27.89	2180
F	Latona	20.32	2200
F	Latona	23.20	2200
F	Latona	23.91	2200
F	Latona	29.30	2200
F	Latona	28.28	2205
F	Latona	12.16	2210
F	Latona	29.45	2220
F	Latona	20.20	2240
F	Latona	24.67	2240
F	Latona	26.88	2240
F	Latona	27.07	2240
F	Latona	27.80	2240
F	Latona	29.93	2240
F	Latona	17.80	2250
F	Latona	18.27	2250
F	Latona	20.58	2250
F	Latona	28.22	2255
F	Latona	20.49	2260
F	Latona	23.12	2260
F	Latona	23.74	2260
F	Latona	26.96	2260
F	Latona	11.24	2270
F	Latona	21.43	2280
F	Latona	27.15	2280
F	Latona	28.34	2280
F	Latona	29.27	2280
F	Latona	26.07	2290
F	Latona	12.06	2300
F	Latona	17.25	2300
F	Latona	26.32	2300
F	Latona	27.24	2300
F	Latona	27.96	2300
F	Latona	27.40	2310
F	Latona	18.35	2320
F	Latona	25.56	2320
F	Latona	29.13	2320
F	Latona	29.65	2320
F	Latona	28.39	2325
F	Latona	9.11	2330
F	Latona	13.22	2330
F	Latona	22.30	2330
F	Latona	2.98	2342
F	Latona	10.95	2360
F	Latona	23.61	2360
F	Latona	17.45	2380
F	Latona	16.15	2400
F	Latona	21.34	2400
F	Latona	21.49	2400
F	Latona	22.93	2400
F	Latona	25.03	2400
F	Latona	27.34	2400
F	Latona	27.48	2400
F	Latona	27.63	2415
F	Latona	18.60	2420
F	Latona	20.42	2420
F	Latona	25.25	2420
F	Latona	26.59	2420
F	Latona	28.26	2420
F	Latona	29.80	2420
F	Latona	9.02	2430
F	Latona	10.57	2430
F	Latona	25.29	2440
F	Latona	26.66	2440
F	Latona	26.77	2440
F	Latona	28.91	2440
F	Latona	17.12	2450
F	Latona	23.45	2450
F	Latona	26.23	2450
F	Latona	17.62	2460
F	Latona	17.70	2460
F	Latona	28.61	2460
F	Latona	25.34	2470
F	Latona	22.05	2480
F	Latona	24.58	2480
F	Latona	24.92	2480
F	Latona	24.98	2480
F	Latona	25.78	2480
F	Latona	26.81	2480
F	Latona	16.66	2500
F	Latona	17.62	2500
F	Latona	20.98	2500
F	Latona	20.14	2510
F	Latona	20.14	2510
F	Latona	18.20	2520
F	Latona	22.58	2520
F	Latona	14.18	2530
F	Latona	25.98	2530
F	Latona	19.39	2540
F	Latona	22.44	2540
F	Latona	21.73	2591
F	Latona	19.19	2600
F	Latona	19.48	2600
F	Latona	21.39	2600
F	Latona	22.74	2600
F	Latona	27.46	2600
F	Latona	21.82	2620
F	Latona	26.42	2620
F	Latona	13.56	2630
F	Latona	11.62	2640
F	Latona	13.37	2640
F	Latona	21.88	2640
F	Latona	26.52	2640
F	Latona	5.69	2641
F	Latona	12.40	2650
F	Latona	14.71	2650
F	Latona	19.92	2660
F	Latona	28.74	2680
F	Latona	8.53	2690
F	Latona	20.05	2700
F	Latona	12.98	2710
F	Latona	15.14	2730
F	Latona	16.55	2740
F	Latona	18.71	2740
F	Latona	20.78	2740
F	Latona	15.15	2750
F	Latona	8.86	2760
F	Latona	18.94	2760
F	Latona	8.26	2780
F	Latona	13.84	2820
F	Latona	21.57	2820
F	Latona	8.22	2850
F	Latona	8.71	2850
F	Latona	13.84	3010
F	Latona	15.96	3060
F	Latona	16.06	3080
F	Latona	15.56	3180
F	Latona	5.90	2722
F	Latona	6.84	2668
F	Latona	7.64	2742
F	Latona	7.61	2778
F	DAPHNE	0.69	1821
F	DAPHNE	12.34	2030
F	DAPHNE	12.88	2030
F	DAPHNE	13.12	2070
F	DAPHNE	12.99	2230
F	DAPHNE	10.03	2270
F	DAPHNE	10.38	2280
F	DAPHNE	13.13	2280
F	DAPHNE	11.58	2430
F	DAPHNE	2.98	2582.5
F	DAPHNE	8.52	2610
F	DAPHNE	8.19	2660
F	DAPHNE	6.58	2809
F	DAPHNE	7.55	3060
F	DAPHNE	5.69	3032
F	DAPHNE	5.90	3188
F	DAPHNE	6.96	3173
M	MOPSUS	0.23	704
M	MOPSUS	0.75	1776
M	MOPSUS	0.90	1843
M	MOPSUS	1.64	2361
F	Harmonia	0.23	636
F	Harmonia	0.75	1643
F	Harmonia	0.90	1694
F	Harmonia	21.02	1970
F	Harmonia	20.98	1980
F	Harmonia	21.17	2090
F	Harmonia	1.25	2143
F	Harmonia	1.38	2170
F	Harmonia	7.36	2170
F	Harmonia	21.27	2220
F	Harmonia	19.17	2240
F	Harmonia	24.59	2240
F	Harmonia	21.99	2260
F	Harmonia	28.92	2265
F	Harmonia	16.01	2300
F	Harmonia	21.65	2300
F	Harmonia	24.66	2300
F	Harmonia	29.10	2300
F	Harmonia	7.33	2306
F	Harmonia	26.77	2320
F	Harmonia	21.10	2340
F	Harmonia	22.30	2340
F	Harmonia	28.15	2360
F	Harmonia	29.09	2360
F	Harmonia	15.86	2370
F	Harmonia	27.98	2380
F	Harmonia	29.32	2380
F	Harmonia	26.88	2390
F	Harmonia	22.22	2400
F	Harmonia	23.22	2400
F	Harmonia	24.85	2400
F	Harmonia	27.60	2400
F	Harmonia	24.62	2420
F	Harmonia	27.82	2420
F	Harmonia	28.02	2420
F	Harmonia	29.55	2420
F	Harmonia	29.72	2420
F	Harmonia	10.41	2430
F	Harmonia	15.95	2430
F	Harmonia	21.33	2430
F	Harmonia	23.97	2440
F	Harmonia	25.71	2440
F	Harmonia	28.05	2440
F	Harmonia	28.37	2440
F	Harmonia	29.39	2440
F	Harmonia	10.19	2460
F	Harmonia	21.52	2460
F	Harmonia	25.81	2460
F	Harmonia	28.78	2460
F	Harmonia	8.02	2480
F	Harmonia	22.97	2480
F	Harmonia	25.47	2480
F	Harmonia	28.09	2480
F	Harmonia	29.47	2480
F	Harmonia	22.15	2490
F	Harmonia	13.02	2500
F	Harmonia	15.63	2500
F	Harmonia	25.18	2500
F	Harmonia	26.59	2500
F	Harmonia	28.08	2500
F	Harmonia	28.12	2500
F	Harmonia	25.34	2510
F	Harmonia	27.12	2510
F	Harmonia	15.64	2520
F	Harmonia	20.77	2520
F	Harmonia	22.53	2520
F	Harmonia	24.99	2520
F	Harmonia	29.79	2520
F	Harmonia	20.23	2530
F	Harmonia	27.16	2535
F	Harmonia	15.26	2540
F	Harmonia	23.57	2540
F	Harmonia	27.23	2540
F	Harmonia	27.62	2540
F	Harmonia	29.01	2540
F	Harmonia	29.64	2540
F	Harmonia	10.70	2560
F	Harmonia	18.02	2560
F	Harmonia	20.56	2560
F	Harmonia	26.65	2560
F	Harmonia	27.36	2560
F	Harmonia	28.03	2560
F	Harmonia	21.75	2570
F	Harmonia	23.76	2570
F	Harmonia	18.22	2580
F	Harmonia	18.94	2580
F	Harmonia	22.34	2580
F	Harmonia	26.35	2580
F	Harmonia	27.49	2580
F	Harmonia	28.51	2580
F	Harmonia	28.66	2580
F	Harmonia	9.13	2590
F	Harmonia	13.50	2600
F	Harmonia	15.76	2600
F	Harmonia	22.33	2600
F	Harmonia	22.88	2600
F	Harmonia	9.47	2620
F	Harmonia	13.38	2620
F	Harmonia	26.50	2620
F	Harmonia	20.69	2640
F	Harmonia	3.26	2669
F	Harmonia	8.79	2680
F	Harmonia	12.14	2690
F	Harmonia	8.98	2700
F	Harmonia	9.28	2700
F	Harmonia	18.64	2700
F	Harmonia	20.05	2700
F	Harmonia	24.53	2700
F	Harmonia	27.02	2700
F	Harmonia	12.65	2710
F	Harmonia	12.70	2710
F	Harmonia	18.77	2720
F	Harmonia	27.50	2725
F	Harmonia	10.84	2740
F	Harmonia	17.97	2740
F	Harmonia	20.31	2740
F	Harmonia	26.13	2740
F	Harmonia	9.63	2760
F	Harmonia	27.18	2770
F	Harmonia	17.60	2780
F	Harmonia	11.08	2790
F	Harmonia	17.28	2800
F	Harmonia	19.41	2800
F	Harmonia	10.56	2820
F	Harmonia	15.18	2820
F	Harmonia	19.38	2840
F	Harmonia	18.54	2860
F	Harmonia	24.24	2860
F	Harmonia	11.24	2870
F	Harmonia	25.97	2875
F	Harmonia	11.81	2880
F	Harmonia	14.28	2880
F	Harmonia	15.55	2880
F	Harmonia	15.55	2880
F	Harmonia	16.20	2880
F	Harmonia	19.54	2880
F	Harmonia	26.28	2880
F	Harmonia	17.74	2890
F	Harmonia	17.08	2900
F	Harmonia	20.00	2900
F	Harmonia	6.33	2911
F	Harmonia	12.01	2940
F	Harmonia	15.52	2940
F	Harmonia	16.95	2940
F	Harmonia	5.35	2960
F	Harmonia	14.30	2960
F	Harmonia	19.47	2970
F	Harmonia	19.71	2980
F	Harmonia	12.54	3010
F	Harmonia	16.79	3080
F	Harmonia	16.40	3100
F	Harmonia	4.34	3119
F	Harmonia	16.59	3140
F	Harmonia	14.05	3200
F	Harmonia	14.78	3200
F	Harmonia	5.88	3257
F	Harmonia	5.81	3266
F	Harmonia	14.88	3280
F	Harmonia	13.94	3440
F	Harmonia	13.95	3440
F	Harmonia	8.48	2750
F	Harmonia	8.63	3060
M	EURYDICE-C	0.00	83
M	ELECTRYON	0.63	1897
M	ELECTRYON	2.04	1939
M	ELECTRYON	1.04	2002.5
M	ELECTRYON	6.12	2220
M	ELECTRYON	5.34	2510
M	ELECTRYON	7.57	2520
M	ELECTRYON	8.06	2530
M	ELECTRYON	5.93	2533
M	ELECTRYON	8.48	2550
M	ELECTRYON	7.45	2630
M	ELECTRYON	7.62	2660
M	ELECTRYON	8.47	2780
M	ELECTRYON	1.60	2810
M	ELECTRYON	5.20	2835
M	ELECTRYON	4.65	2948
M	ELECTRYON	6.60	2969
M	ELECTRYON	2.71	3151
M	ELECTRYON	2.68	3269
F	BLANCHE	16.76	1880
F	BLANCHE	16.85	1900
F	BLANCHE	17.03	1950
F	BLANCHE	18.88	1980
F	BLANCHE	17.85	2000
F	BLANCHE	10.22	2043
F	BLANCHE	10.37	2043
F	BLANCHE	10.89	2050
F	BLANCHE	17.97	2090
F	BLANCHE	17.99	2090
F	BLANCHE	17.23	2130
F	BLANCHE	16.45	2140
F	BLANCHE	16.55	2140
F	BLANCHE	18.05	2160
F	BLANCHE	3.64	2161
F	BLANCHE	18.71	2180
F	BLANCHE	12.18	2260
F	BLANCHE	9.92	2264
F	BLANCHE	16.11	2290
F	BLANCHE	11.96	2300
F	BLANCHE	15.99	2300
F	BLANCHE	11.66	2350
F	BLANCHE	17.64	2360
F	BLANCHE	18.36	2380
F	BLANCHE	15.84	2410
F	BLANCHE	18.54	2410
F	BLANCHE	16.22	2420
F	BLANCHE	18.29	2430
F	BLANCHE	12.35	2450
F	BLANCHE	14.82	2490
F	BLANCHE	14.90	2510
F	BLANCHE	13.04	2530
F	BLANCHE	4.12	2551
F	BLANCHE	9.18	2578
F	BLANCHE	12.68	2600
F	BLANCHE	17.52	2600
F	BLANCHE	14.65	2620
F	BLANCHE	12.50	2630
F	BLANCHE	8.55	2637
F	BLANCHE	13.39	2650
F	BLANCHE	17.59	2660
F	BLANCHE	13.08	2670
F	BLANCHE	12.86	2690
F	BLANCHE	15.15	2690
F	BLANCHE	12.99	2700
F	BLANCHE	13.55	2700
F	BLANCHE	13.75	2730
F	BLANCHE	13.92	2750
F	BLANCHE	5.50	2755.5
F	BLANCHE	14.45	2760
F	BLANCHE	13.21	2770
F	BLANCHE	14.09	2790
F	BLANCHE	3.99	2842
F	BLANCHE	15.55	2850
F	BLANCHE	8.09	3032
F	BLANCHE	7.47	3037
F	BLANCHE	4.72	3254.5
M	PANDION	2.45	2796
M	PANDION	4.41	3374
M	POLYDORUS	12.92	1800
M	POLYDORUS	11.74	1820
M	POLYDORUS	13.16	1820
M	POLYDORUS	11.98	1850
M	POLYDORUS	15.00	1860
M	POLYDORUS	5.82	1870
M	POLYDORUS	12.88	1870
M	POLYDORUS	8.63	1880
M	POLYDORUS	9.04	1880
M	POLYDORUS	11.74	1880
M	POLYDORUS	12.74	1880
M	POLYDORUS	14.24	1880
M	POLYDORUS	13.07	1890
M	POLYDORUS	8.85	1910
M	POLYDORUS	12.62	1910
M	POLYDORUS	12.66	1910
M	POLYDORUS	12.65	1920
M	POLYDORUS	14.41	1920
M	POLYDORUS	14.49	1920
M	POLYDORUS	10.95	1940
M	POLYDORUS	14.65	1940
M	POLYDORUS	14.87	1940
M	POLYDORUS	15.33	1940
M	POLYDORUS	12.96	1960
M	POLYDORUS	15.35	1960
M	POLYDORUS	9.92	1970
M	POLYDORUS	8.67	1980
M	POLYDORUS	14.14	1980
M	POLYDORUS	15.65	1980
M	POLYDORUS	14.04	2020
M	POLYDORUS	11.18	2030
M	POLYDORUS	7.87	2030
M	POLYDORUS	9.17	2030
M	POLYDORUS	11.18	2030
M	POLYDORUS	11.40	2030
M	POLYDORUS	7.41	2050
M	POLYDORUS	16.31	2060
M	POLYDORUS	16.55	2060
M	POLYDORUS	12.00	2070
M	POLYDORUS	13.73	2070
M	POLYDORUS	8.06	2080
M	POLYDORUS	8.26	2110
M	POLYDORUS	8.37	2110
M	POLYDORUS	10.82	2120
M	POLYDORUS	13.66	2120
M	POLYDORUS	9.61	2140
M	POLYDORUS	16.22	2140
M	POLYDORUS	7.11	2150
M	POLYDORUS	12.27	2160
M	POLYDORUS	14.01	2200
M	POLYDORUS	16.60	2220
M	POLYDORUS	7.60	2230
M	POLYDORUS	10.25	2230
M	POLYDORUS	12.37	2240
M	POLYDORUS	12.18	2280
M	POLYDORUS	10.41	2300
M	POLYDORUS	9.43	2370
M	POLYDORUS	10.56	2420
M	POLYDORUS	13.50	2480
M	POLYDORUS	3.53	2588
M	POLYDORUS	3.58	2608
M	POLYDORUS	6.34	2610
M	POLYDORUS	10.08	2630
M	POLYDORUS	4.13	2722
F	HELLE	2.85	2738
M	LOUIE	22.98	1800
M	LOUIE	22.97	1900
M	LOUIE	8.00	1990
M	LOUIE	15.42	2030
M	LOUIE	15.42	2030
M	LOUIE	13.21	2100
M	LOUIE	13.35	2100
M	LOUIE	22.94	2100
M	LOUIE	18.38	2120
M	LOUIE	11.76	2160
M	LOUIE	11.77	2170
M	LOUIE	18.07	2170
M	LOUIE	12.77	2180
M	LOUIE	15.38	2180
M	LOUIE	11.73	2190
M	LOUIE	13.15	2200
M	LOUIE	17.79	2200
M	LOUIE	18.20	2200
M	LOUIE	21.21	2200
M	LOUIE	21.56	2200
M	LOUIE	8.29	2210
M	LOUIE	15.99	2210
M	LOUIE	3.75	2215
M	LOUIE	11.85	2240
M	LOUIE	16.07	2240
M	LOUIE	18.61	2240
M	LOUIE	8.67	2250
M	LOUIE	11.22	2260
M	LOUIE	12.85	2260
M	LOUIE	14.12	2260
M	LOUIE	17.01	2260
M	LOUIE	18.66	2260
M	LOUIE	18.78	2260
M	LOUIE	7.10	2270
M	LOUIE	11.24	2280
M	LOUIE	19.27	2280
M	LOUIE	21.01	2280
M	LOUIE	21.48	2280
M	LOUIE	12.00	2290
M	LOUIE	12.03	2290
M	LOUIE	17.67	2300
M	LOUIE	11.32	2320
M	LOUIE	12.27	2320
M	LOUIE	14.17	2320
M	LOUIE	15.18	2320
M	LOUIE	17.63	2320
M	LOUIE	20.84	2320
M	LOUIE	22.01	2320
M	LOUIE	22.78	2320
M	LOUIE	10.89	2340
M	LOUIE	14.77	2340
M	LOUIE	14.86	2340
M	LOUIE	17.84	2340
M	LOUIE	22.00	2340
M	LOUIE	10.03	2350
M	LOUIE	16.92	2360
M	LOUIE	16.95	2360
M	LOUIE	17.05	2360
M	LOUIE	20.12	2360
M	LOUIE	22.18	2360
M	LOUIE	21.71	2370
M	LOUIE	10.71	2380
M	LOUIE	13.71	2380
M	LOUIE	13.77	2380
M	LOUIE	15.01	2380
M	LOUIE	19.04	2380
M	LOUIE	22.10	2380
M	LOUIE	9.21	2400
M	LOUIE	11.69	2400
M	LOUIE	15.63	2400
M	LOUIE	15.80	2400
M	LOUIE	15.93	2400
M	LOUIE	15.97	2400
M	LOUIE	13.98	2410
M	LOUIE	15.70	2410
M	LOUIE	20.27	2410
M	LOUIE	22.13	2420
M	LOUIE	9.11	2430
M	LOUIE	14.67	2430
M	LOUIE	20.66	2430
M	LOUIE	13.52	2440
M	LOUIE	10.27	2450
M	LOUIE	16.24	2460
M	LOUIE	20.45	2460
M	LOUIE	10.68	2500
M	LOUIE	13.01	2500
M	LOUIE	16.74	2500
M	LOUIE	20.36	2500
M	LOUIE	16.72	2520
M	LOUIE	16.76	2520
M	LOUIE	16.88	2520
M	LOUIE	16.88	2520
M	LOUIE	19.47	2520
M	LOUIE	22.34	2525
M	LOUIE	12.62	2540
M	LOUIE	16.70	2540
M	LOUIE	5.61	2550
M	LOUIE	13.61	2560
M	LOUIE	16.42	2570
M	LOUIE	14.46	2600
M	LOUIE	14.50	2600
M	LOUIE	16.59	2620
M	LOUIE	19.62	2640
M	LOUIE	7.31	2650
M	LOUIE	13.60	2660
M	LOUIE	5.49	2790
M	LOUIE	10.42	2830
M	LOUIE	13.12	2880
M	LOUIE	10.61	2920
M	LOUIE	22.58	2940
M	LOUIE	9.45	3000
F	ANTIOPE	0.65	1670
F	ANTIOPE	1.19	1771
F	PENELOPE	1.15	2061
F	TANTALA	1.68	2615
F	TANTALA	4.61	2760
F	TANTALA	3.61	2824
F	TANTALA	3.84	3019
F	BATEA	2.49	2451
F	HESTIA-A	0.00	43.5
M	Deucalion	0.08	227.5
M	Deucalion	0.10	266
M	Deucalion	0.11	330
M	Deucalion	0.13	374.5
M	Deucalion	0.15	412
M	Deucalion	0.16	440
M	Deucalion	0.73	1874.5
M	Deucalion	0.94	1987
M	Deucalion	9.26	2040
M	Deucalion	5.95	2060
M	Deucalion	10.02	2100
M	Deucalion	19.98	2100
M	Deucalion	7.02	2110
M	Deucalion	16.34	2140
M	Deucalion	6.13	2150
M	Deucalion	9.07	2160
M	Deucalion	24.01	2210
M	Deucalion	10.05	2220
M	Deucalion	16.64	2220
M	Deucalion	22.98	2220
M	Deucalion	15.28	2240
M	Deucalion	22.05	2240
M	Deucalion	22.29	2240
M	Deucalion	23.97	2240
M	Deucalion	24.05	2240
M	Deucalion	22.21	2255
M	Deucalion	11.75	2260
M	Deucalion	14.75	2260
M	Deucalion	22.25	2260
M	Deucalion	24.19	2260
M	Deucalion	1.28	2268
M	Deucalion	4.15	2270
M	Deucalion	14.45	2270
M	Deucalion	20.12	2280
M	Deucalion	2.57	2284
M	Deucalion	7.18	2300
M	Deucalion	14.61	2300
M	Deucalion	14.69	2300
M	Deucalion	24.30	2300
M	Deucalion	16.93	2310
M	Deucalion	23.85	2310
M	Deucalion	9.24	2320
M	Deucalion	15.12	2320
M	Deucalion	15.88	2320
M	Deucalion	19.94	2320
M	Deucalion	20.27	2320
M	Deucalion	22.22	2320
M	Deucalion	23.36	2320
M	Deucalion	9.98	2330
M	Deucalion	19.31	2340
M	Deucalion	20.25	2340
M	Deucalion	21.34	2340
M	Deucalion	24.33	2340
M	Deucalion	24.40	2340
M	Deucalion	5.78	2360
M	Deucalion	15.47	2360
M	Deucalion	15.90	2360
M	Deucalion	16.09	2360
M	Deucalion	17.24	2360
M	Deucalion	8.75	2370
M	Deucalion	9.83	2370
M	Deucalion	9.86	2380
M	Deucalion	14.78	2380
M	Deucalion	15.99	2380
M	Deucalion	21.88	2380
M	Deucalion	9.30	2400
M	Deucalion	19.70	2400
M	Deucalion	22.53	2400
M	Deucalion	1.87	2406
M	Deucalion	3.30	2420
M	Deucalion	14.93	2420
M	Deucalion	21.95	2420
M	Deucalion	23.26	2420
M	Deucalion	23.84	2420
M	Deucalion	6.27	2430
M	Deucalion	18.69	2440
M	Deucalion	5.66	2450
M	Deucalion	18.22	2450
M	Deucalion	7.92	2460
M	Deucalion	17.62	2460
M	Deucalion	21.14	2460
M	Deucalion	23.65	2460
M	Deucalion	13.40	2465
M	Deucalion	6.71	2480
M	Deucalion	10.19	2480
M	Deucalion	13.82	2480
M	Deucalion	17.43	2480
M	Deucalion	20.35	2480
M	Deucalion	22.59	2480
M	Deucalion	24.62	2480
M	Deucalion	9.72	2490
M	Deucalion	10.25	2500
M	Deucalion	14.73	2500
M	Deucalion	17.87	2500
M	Deucalion	22.61	2500
M	Deucalion	22.74	2500
M	Deucalion	22.90	2500
M	Deucalion	14.24	2511
M	Deucalion	21.78	2520
M	Deucalion	22.38	2520
M	Deucalion	24.76	2520
M	Deucalion	9.76	2530
M	Deucalion	9.75	2540
M	Deucalion	20.92	2540
M	Deucalion	22.70	2540
M	Deucalion	24.67	2540
M	Deucalion	7.73	2550
M	Deucalion	12.01	2560
M	Deucalion	12.75	2560
M	Deucalion	22.49	2560
M	Deucalion	24.80	2570
M	Deucalion	16.51	2580
M	Deucalion	20.70	2585
M	Deucalion	8.21	2590
M	Deucalion	12.10	2590
M	Deucalion	9.67	2600
M	Deucalion	11.75	2600
M	Deucalion	11.96	2600
M	Deucalion	10.83	2620
M	Deucalion	15.65	2620
M	Deucalion	21.63	2620
M	Deucalion	23.54	2620
M	Deucalion	8.27	2630
M	Deucalion	10.75	2640
M	Deucalion	7.35	2650
M	Deucalion	11.14	2660
M	Deucalion	12.43	2660
M	Deucalion	21.45	2660
M	Deucalion	12.44	2680
M	Deucalion	13.32	2700
M	Deucalion	13.97	2700
M	Deucalion	8.34	2720
M	Deucalion	8.16	2730
M	Deucalion	8.67	2770
M	Deucalion	10.60	2780
M	Deucalion	8.62	2800
M	Deucalion	11.33	2800
M	Deucalion	11.50	2840
M	Deucalion	11.59	2880
M	Deucalion	6.54	2910
M	Deucalion	8.61	3040
M	Deucalion	7.51	3080
F	PYRRHA	0.08	223.5
F	PYRRHA	0.10	260.5
F	PYRRHA	0.11	321.5
F	PYRRHA	0.13	352
F	PYRRHA	0.15	382
F	PYRRHA	0.16	412
F	PYRRHA	0.73	1571
F	PYRRHA	1.16	1734
F	PYRRHA	0.94	1878
F	PYRRHA	7.92	1890
F	PYRRHA	8.15	2020
F	PYRRHA	3.55	2080
F	PYRRHA	4.36	2090
F	PYRRHA	5.41	2090
F	PYRRHA	3.22	2100
F	PYRRHA	5.06	2130
F	PYRRHA	1.36	2318
F	PYRRHA	8.14	2340
F	PYRRHA	1.40	2346
F	PYRRHA	6.62	2400
F	PYRRHA	2.00	2456
F	PYRRHA	1.61	2546
F	PYRRHA	2.51	2715
M	Teucer	0.09	219.5
M	Teucer	0.10	261
M	Teucer	0.11	264
M	Teucer	0.13	301
M	Teucer	0.14	334
M	Teucer	0.15	368
M	Teucer	0.16	388
M	Teucer	0.37	645
M	Teucer	0.72	1680
M	Teucer	1.16	1730
M	Teucer	0.93	1919
M	Teucer	23.39	1980
M	Teucer	15.10	2020
M	Teucer	1.35	2023
M	Teucer	17.09	2030
M	Teucer	17.09	2030
M	Teucer	5.93	2050
M	Teucer	6.07	2070
M	Teucer	17.37	2080
M	Teucer	12.93	2100
M	Teucer	16.18	2100
M	Teucer	16.94	2100
M	Teucer	24.65	2100
M	Teucer	13.95	2110
M	Teucer	6.22	2120
M	Teucer	18.57	2120
M	Teucer	9.82	2130
M	Teucer	6.76	2140
M	Teucer	18.44	2140
M	Teucer	19.30	2140
M	Teucer	22.97	2140
M	Teucer	14.53	2150
M	Teucer	10.90	2160
M	Teucer	14.70	2160
M	Teucer	10.82	2170
M	Teucer	4.14	2180
M	Teucer	9.98	2180
M	Teucer	14.68	2180
M	Teucer	18.22	2180
M	Teucer	9.90	2190
M	Teucer	13.40	2190
M	Teucer	15.44	2190
M	Teucer	11.84	2200
M	Teucer	13.03	2200
M	Teucer	18.11	2200
M	Teucer	24.30	2200
M	Teucer	6.75	2210
M	Teucer	6.98	2220
M	Teucer	10.82	2220
M	Teucer	12.84	2220
M	Teucer	18.35	2220
M	Teucer	21.90	2220
M	Teucer	6.38	2230
M	Teucer	7.95	2230
M	Teucer	8.37	2240
M	Teucer	20.97	2240
M	Teucer	23.29	2255
M	Teucer	9.29	2260
M	Teucer	10.25	2260
M	Teucer	10.75	2260
M	Teucer	12.44	2260
M	Teucer	14.32	2260
M	Teucer	14.74	2260
M	Teucer	15.52	2260
M	Teucer	15.70	2260
M	Teucer	16.35	2260
M	Teucer	22.04	2260
M	Teucer	22.96	2260
M	Teucer	11.74	2280
M	Teucer	11.96	2280
M	Teucer	12.03	2280
M	Teucer	12.09	2280
M	Teucer	17.82	2280
M	Teucer	18.16	2280
M	Teucer	21.83	2280
M	Teucer	21.97	2280
M	Teucer	24.15	2280
M	Teucer	16.39	2290
M	Teucer	8.75	2300
M	Teucer	8.99	2300
M	Teucer	10.05	2300
M	Teucer	10.58	2300
M	Teucer	11.07	2300
M	Teucer	12.22	2300
M	Teucer	12.74	2300
M	Teucer	13.55	2300
M	Teucer	14.93	2300
M	Teucer	16.69	2300
M	Teucer	19.68	2300
M	Teucer	20.72	2300
M	Teucer	23.19	2300
M	Teucer	9.71	2310
M	Teucer	15.60	2310
M	Teucer	10.39	2320
M	Teucer	19.97	2320
M	Teucer	20.01	2320
M	Teucer	20.30	2320
M	Teucer	21.73	2320
M	Teucer	23.94	2320
M	Teucer	24.46	2320
M	Teucer	11.32	2330
M	Teucer	11.13	2340
M	Teucer	12.42	2340
M	Teucer	18.20	2340
M	Teucer	22.14	2340
M	Teucer	9.75	2350
M	Teucer	11.24	2350
M	Teucer	8.53	2360
M	Teucer	14.72	2360
M	Teucer	18.93	2360
M	Teucer	19.83	2360
M	Teucer	20.18	2360
M	Teucer	22.79	2360
M	Teucer	1.87	2361
M	Teucer	9.39	2370
M	Teucer	12.76	2370
M	Teucer	15.81	2370
M	Teucer	7.19	2380
M	Teucer	19.44	2380
M	Teucer	20.56	2380
M	Teucer	23.76	2380
M	Teucer	8.67	2390
M	Teucer	12.67	2400
M	Teucer	16.54	2400
M	Teucer	17.67	2400
M	Teucer	20.40	2400
M	Teucer	22.91	2400
M	Teucer	23.49	2400
M	Teucer	24.57	2400
M	Teucer	8.09	2410
M	Teucer	11.49	2420
M	Teucer	12.55	2420
M	Teucer	18.06	2420
M	Teucer	22.44	2420
M	Teucer	9.56	2440
M	Teucer	21.12	2440
M	Teucer	21.18	2440
M	Teucer	21.33	2440
M	Teucer	3.29	2460
M	Teucer	10.50	2480
M	Teucer	10.52	2480
M	Teucer	11.58	2480
M	Teucer	21.62	2480
M	Teucer	6.45	2490
M	Teucer	9.66	2500
M	Teucer	22.62	2520
M	Teucer	11.42	2530
M	Teucer	5.65	2550
M	Teucer	7.36	2560
M	Teucer	12.00	2560
M	Teucer	8.64	2590
M	Teucer	6.65	2600
M	Teucer	19.13	2600
M	Teucer	9.09	2620
M	Teucer	21.39	2620
M	Teucer	21.40	2620
M	Teucer	23.62	2620
M	Teucer	21.52	2640
M	Teucer	7.68	2650
M	Teucer	7.43	2730
M	Teucer	6.60	2850
F	DARDANA	0.09	223.5
F	DARDANA	0.11	273
F	DARDANA	0.10	275.5
F	DARDANA	0.13	307
F	DARDANA	0.14	340
F	DARDANA	0.15	365
F	DARDANA	0.25	392
F	DARDANA	0.72	1743
F	DARDANA	0.93	1882
F	DARDANA	1.35	2195
F	DARDANA	4.14	2310
F	DARDANA	4.42	2360
F	DARDANA	4.48	2360
F	DARDANA	4.50	2390
F	DARDANA	3.63	2440
F	DARDANA	1.64	2493
F	DARDANA	2.88	2538
F	DARDANA	1.87	2612
F	DARDANA	2.65	2642
F	NIORA	5.24	2690
F	ARIADNE	0.63	1674
F	ARIADNE	1.02	1952
F	ARIADNE	2.24	2100
F	ARIADNE	2.30	2100
F	ARIADNE	6.93	2170
F	ARIADNE	7.17	2190
F	ARIADNE	2.33	2260
F	ARIADNE	3.38	2350
F	ARIADNE	1.77	2388
F	ARIADNE	1.53	2424
F	ARIADNE	7.16	2480
F	ARIADNE	5.64	2610
F	PANDORA II	0.06	235
F	PANDORA II	0.14	428
F	PANDORA II	0.58	1371
F	PANDORA II	7.14	1910
F	PANDORA II	1.57	2057
F	PANDORA II	3.23	2100
F	PANDORA II	6.91	2190
F	PANDORA II	6.95	2190
F	PANDORA II	6.61	2230
F	PANDORA II	3.38	2240
F	PANDORA II	3.04	2370
F	PANDORA II	3.72	2370
F	PANDORA II	4.82	2370
F	PANDORA II	4.95	2410
F	PANDORA II	2.88	2430
F	PANDORA II	3.53	2440
F	PANDORA II	6.07	2510
F	PANDORA II	4.66	2530
F	PANDORA II	5.09	2560
F	PANDORA II	6.26	2560
F	PANDORA II	6.39	2590
F	PANDORA II	2.73	2600
F	PANDORA II	5.33	2620
F	PANDORA II	3.88	2680
F	PANDORA II	2.27	2780
F	PANDORA II	4.44	2810
F	PANDORA II	1.64	2866
F	PANDORA II	2.58	2880
F	PANDORA II	5.49	2900
M	AESON	0.19	536
M	AESON	0.54	1189
M	EPIMETHEUS	2.12	2000
M	EPIMETHEUS	1.27	2020
M	EPIMETHEUS	7.99	2080
M	EPIMETHEUS	9.98	2130
M	EPIMETHEUS	9.93	2150
M	EPIMETHEUS	4.05	2170
M	EPIMETHEUS	8.02	2180
M	EPIMETHEUS	3.91	2200
M	EPIMETHEUS	4.72	2200
M	EPIMETHEUS	8.80	2200
M	EPIMETHEUS	10.07	2200
M	EPIMETHEUS	4.20	2210
M	EPIMETHEUS	4.96	2210
M	EPIMETHEUS	9.21	2215
M	EPIMETHEUS	7.69	2220
M	EPIMETHEUS	8.22	2220
M	EPIMETHEUS	9.11	2220
M	EPIMETHEUS	7.73	2230
M	EPIMETHEUS	8.16	2230
M	EPIMETHEUS	6.19	2240
M	EPIMETHEUS	9.30	2240
M	EPIMETHEUS	7.80	2260
M	EPIMETHEUS	4.69	2270
M	EPIMETHEUS	7.64	2280
M	EPIMETHEUS	8.72	2300
M	EPIMETHEUS	4.36	2310
M	EPIMETHEUS	7.27	2320
M	EPIMETHEUS	7.71	2320
M	EPIMETHEUS	5.16	2330
M	EPIMETHEUS	6.09	2330
M	EPIMETHEUS	6.81	2340
M	EPIMETHEUS	9.72	2340
M	EPIMETHEUS	10.41	2340
M	EPIMETHEUS	10.40	2360
M	EPIMETHEUS	10.72	2360
M	EPIMETHEUS	5.89	2390
M	EPIMETHEUS	11.37	2410
M	EPIMETHEUS	11.79	2410
M	EPIMETHEUS	5.70	2430
M	EPIMETHEUS	6.66	2440
M	EPIMETHEUS	11.68	2440
M	EPIMETHEUS	12.29	2450
M	EPIMETHEUS	4.68	2460
M	EPIMETHEUS	7.95	2460
M	EPIMETHEUS	9.47	2460
M	EPIMETHEUS	9.56	2480
M	EPIMETHEUS	11.29	2480
M	EPIMETHEUS	12.19	2480
M	EPIMETHEUS	6.16	2490
M	EPIMETHEUS	3.66	2510
M	EPIMETHEUS	8.57	2540
M	EPIMETHEUS	5.48	2580
M	EPIMETHEUS	12.38	2600
M	EPIMETHEUS	4.43	2620
M	EPIMETHEUS	11.94	2640
M	EPIMETHEUS	5.33	2660
M	EPIMETHEUS	12.48	2660
M	EPIMETHEUS	4.60	2670
M	EPIMETHEUS	5.38	2670
F	LATONA-B	0.00	62.2
F	JULIET	0.00	76.5
F	JULIET	0.04	176.3
F	JULIET	0.28	740
F	JULIET	0.43	1090
F	JULIET	0.58	1360
F	JULIET	0.93	1560
F	JULIET	2.00	1890
F	JULIET	1.49	1940
F	JULIET	2.14	2040
F	JULIET	2.38	2090
F	JULIET	1.71	2120
F	JULIET	6.99	2120
F	JULIET	9.32	2120
F	JULIET	9.52	2120
F	JULIET	10.47	2142
F	JULIET	7.32	2160
F	JULIET	1.87	2170
F	JULIET	2.54	2170
F	JULIET	8.58	2180
F	JULIET	10.42	2180
F	JULIET	6.48	2190
F	JULIET	7.01	2200
F	JULIET	7.06	2220
F	JULIET	6.56	2240
F	JULIET	7.50	2240
F	JULIET	10.24	2240
F	JULIET	8.90	2260
F	JULIET	7.16	2280
F	JULIET	9.27	2280
F	JULIET	4.32	2300
F	JULIET	9.04	2300
F	JULIET	3.96	2320
F	JULIET	4.00	2320
F	JULIET	5.61	2320
F	JULIET	6.86	2320
F	JULIET	4.68	2360
F	JULIET	8.39	2360
F	JULIET	10.07	2360
F	JULIET	3.31	2370
F	JULIET	4.80	2380
F	JULIET	3.12	2400
F	JULIET	3.44	2430
F	JULIET	8.25	2460
F	JULIET	7.70	2480
F	JULIET	6.82	2500
F	JULIET	6.82	2500
F	JULIET	6.83	2500
F	JULIET	7.04	2500
F	JULIET	9.94	2500
F	JULIET	9.84	2540
F	JULIET	7.25	2580
F	JULIET	6.08	2620
F	JULIET	6.18	2660
F	JULIET	4.84	2680
F	JULIET	5.36	2680
F	JULIET	8.10	2700
F	JULIET	5.25	2750
F	JULIET	7.89	2760
F	JULIET	5.08	2890

## Sheet: Eulemur rufus
Sex	Name	Age (years)	Weight (g)
F	HEME	0.19	410
F	HEME	20.40	1930
F	HEME	18.11	2138.5
F	HEME	20.10	2353
F	HEME	17.71	2523
M	CORLEY	10.88	2764
F	JOEY	0.00	75
F	JOEY	0.01	75
M	HERMIONE-A	0.00	70
F	TANGO	0.00	61
F	TANGO	0.01	61
F	TANGO	0.02	71
F	TANGO	0.04	99
F	TANGO	0.05	103
F	TANGO	0.06	137
F	TANGO	0.08	188
F	TANGO	0.41	1226
F	MELPOMENE	0.01	73
F	MELPOMENE	0.06	200
F	MELPOMENE	0.36	1034
F	MELPOMENE	0.41	1175
F	MELPOMENE	8.60	2583
M	CALO-C	0.00	26
F	NYMPH	0.00	70
F	NYMPH	0.02	125
F	NYMPH	0.04	165
F	NYMPH	0.06	224
F	NYMPH	0.08	293
F	NYMPH	0.10	348
F	NYMPH	0.12	395
F	NYMPH	0.13	430
F	NYMPH	0.16	485
F	NYMPH	0.19	510
F	NYMPH	0.18	520
F	NYMPH	0.23	636
F	NYMPH	0.21	675
F	NYMPH	0.25	705
F	NYMPH	0.27	750
F	NYMPH	0.29	817
F	NYMPH	0.31	837
F	NYMPH	0.33	900
F	NYMPH	0.35	999
F	NYMPH	0.37	1044
F	NYMPH	0.39	1070
F	NYMPH	0.44	1090
F	NYMPH	0.42	1226
F	NYMPH	0.50	1453
F	NYMPH	0.58	1520
F	NYMPH	0.67	1634
F	NYMPH	0.87	1700
F	NYMPH	0.94	1816
F	NYMPH	0.75	1861
M	ROAN	0.00	91
M	ROAN	0.01	97
M	ROAN	0.01	104
M	ROAN	0.01	110
M	ROAN	0.01	116
M	ROAN	0.02	124
M	ROAN	0.02	135
M	ROAN	0.02	142
M	ROAN	0.03	165
M	ROAN	0.15	483
M	ROAN	0.25	818
M	ROAN	0.31	1041
M	ROAN	0.35	1136
M	ROAN	0.38	1166
M	ROAN	0.42	1212
M	ROAN	0.67	1634
M	ROAN	0.71	1680
M	ROAN	7.92	2897
F	ALCOBA	0.00	84
F	ALCOBA	0.02	116
F	ALCOBA	0.04	145
F	ALCOBA	0.06	190
F	ALCOBA	0.08	242
F	ALCOBA	0.09	280
F	ALCOBA	0.12	340
F	ALCOBA	0.13	385
F	ALCOBA	0.15	435
F	ALCOBA	0.17	500
F	ALCOBA	0.19	545
F	ALCOBA	0.21	590
F	ALCOBA	0.23	636
F	ALCOBA	0.25	700
F	ALCOBA	0.27	772
F	ALCOBA	0.28	837
F	ALCOBA	0.31	975
F	ALCOBA	0.33	1044
F	ALCOBA	0.35	1090
F	ALCOBA	0.38	1135
F	ALCOBA	0.40	1317
F	ALCOBA	0.46	1544
F	ALCOBA	0.63	1816
F	ALCOBA	0.54	1907
F	ALCOBA	0.82	1952
F	ALCOBA	0.71	1998
F	ALCOBA	0.90	2043
F	TISA	0.05	154
F	TISA	0.15	373
F	TISA	0.39	1104
F	TISA	0.65	1589
F	TISA	0.61	1634
M	VULCAN	0.02	94
M	VULCAN	0.05	195
M	VULCAN	0.07	230
M	VULCAN	0.09	280
M	VULCAN	0.11	325
M	VULCAN	0.13	377
M	VULCAN	0.15	425
M	VULCAN	0.17	454
M	VULCAN	0.19	535
M	VULCAN	0.21	636
M	VULCAN	0.23	660
M	VULCAN	0.25	681
M	VULCAN	0.28	772
M	VULCAN	0.30	772
M	VULCAN	0.36	953
M	VULCAN	0.44	1044
M	VULCAN	0.53	1271
M	VULCAN	0.73	1380
M	VULCAN	0.61	1520
M	VULCAN	0.80	1544
F	LYMPH	0.01	88
F	LYMPH	0.02	106
F	LYMPH	0.04	149
F	LYMPH	0.06	190
F	LYMPH	0.08	258
F	LYMPH	0.10	320
F	LYMPH	0.12	432
F	LYMPH	0.16	497
F	LYMPH	0.18	537
F	LYMPH	0.19	582
F	LYMPH	0.21	620
F	LYMPH	0.23	681
F	LYMPH	0.25	726
F	LYMPH	0.27	772
F	LYMPH	0.29	863
F	LYMPH	0.31	953
F	LYMPH	0.33	999
F	LYMPH	0.35	1110
F	LYMPH	0.36	1135
F	LYMPH	0.39	1205
F	LYMPH	0.41	1271
F	LYMPH	0.42	1364
F	LYMPH	0.46	1480
F	LYMPH	0.50	1493
F	LYMPH	0.55	1620
F	LYMPH	0.58	1680
F	LYMPH	0.54	1738
F	LYMPH	0.84	1798
F	LYMPH	0.61	1883
F	LYMPH	0.65	1883
F	LYMPH	0.81	1916
F	LYMPH	0.73	1952
F	LYMPH	0.69	1978
F	LYMPH	0.88	1991
F	LYMPH	0.96	2034
F	LYMPH	1.07	2038
F	LYMPH	0.76	2052
F	LYMPH	1.00	2057
F	LYMPH	1.11	2057
F	LYMPH	0.92	2075
F	LYMPH	1.04	2211
F	LYMPH	1.15	2234
F	HELEN	0.12	238
F	HELEN	0.14	320
F	HELEN	0.18	397
F	HELEN	0.21	494
F	HELEN	0.25	580
F	HELEN	0.29	681
F	HELEN	0.33	776
F	HELEN	0.37	844
F	HELEN	0.42	1044
F	HELEN	0.46	1053
F	HELEN	0.50	1202
F	HELEN	0.54	1304
F	HELEN	0.57	1330
F	HELEN	0.73	1344
F	HELEN	0.69	1356
F	HELEN	0.81	1357
F	HELEN	0.53	1362
F	HELEN	0.58	1362
F	HELEN	0.62	1376
F	HELEN	0.66	1380
F	HELEN	0.77	1398
F	HELEN	1.15	1425
F	HELEN	0.88	1444
F	HELEN	0.96	1476
F	HELEN	0.85	1480
F	HELEN	0.88	1488
F	HELEN	0.92	1498
F	HELEN	1.08	1503
F	HELEN	1.12	1516
F	HELEN	1.04	1525
F	HELEN	1.00	1558
M	CALO-F	0.01	30
M	MACHO	0.00	94
M	MACHO	0.01	130
M	MACHO	0.03	168
M	MACHO	0.07	303
M	MACHO	0.09	367
M	MACHO	0.11	415
M	MACHO	0.13	497
M	MACHO	0.15	544
M	MACHO	0.16	615
M	MACHO	0.18	681
M	MACHO	0.20	746
M	MACHO	0.22	817
M	MACHO	0.24	883
M	MACHO	0.26	999
M	MACHO	0.28	1044
M	MACHO	0.30	1135
M	MACHO	0.32	1205
M	MACHO	0.53	1840
M	RUST	0.10	425
M	RUST	0.13	530
M	MENELAUS	0.03	151
M	MENELAUS	0.07	234
M	MENELAUS	0.10	313
M	MENELAUS	0.13	401
M	MENELAUS	0.14	417
M	MENELAUS	0.18	526
M	MENELAUS	0.20	576
M	MENELAUS	0.24	713
M	MENELAUS	0.28	854
M	MENELAUS	0.29	913
M	MENELAUS	0.33	1044
M	MENELAUS	0.35	1135
M	MENELAUS	0.36	1144
M	MENELAUS	0.41	1430
M	MENELAUS	5.69	2215
M	MENELAUS	5.87	2410
M	MENELAUS	5.56	2697
M	MENELAUS	6.62	2955
F	GLOBIN	0.01	100
F	GLOBIN	0.59	1498
F	GLOBIN	17.56	2000
F	GLOBIN	14.38	2130
F	GLOBIN	17.47	2240
F	GLOBIN	14.49	2260
F	GLOBIN	15.99	2260
F	GLOBIN	14.66	2290
F	GLOBIN	20.40	2300
F	GLOBIN	20.51	2300
F	GLOBIN	18.52	2310
F	GLOBIN	15.38	2320
F	GLOBIN	18.30	2340
F	GLOBIN	16.37	2350
F	GLOBIN	19.75	2350
F	GLOBIN	20.22	2350
F	GLOBIN	16.16	2390
F	GLOBIN	18.69	2390
F	GLOBIN	19.22	2410
F	GLOBIN	19.57	2410
F	GLOBIN	21.22	2420
F	GLOBIN	14.81	2430
F	GLOBIN	19.42	2440
F	GLOBIN	16.83	2482
F	GLOBIN	16.85	2490
F	GLOBIN	17.22	2490
F	GLOBIN	16.64	2500
F	GLOBIN	18.14	2500
F	GLOBIN	17.96	2510
F	GLOBIN	17.02	2520
F	GLOBIN	19.93	2540
F	GLOBIN	19.05	2550
F	GLOBIN	13.61	2564.5
F	GLOBIN	20.80	2650
F	GLOBIN	18.90	2660
F	GLOBIN	19.61	2660
F	GLOBIN	16.58	2680
F	GLOBIN	12.88	2692.5
F	GLOBIN	20.76	2700
F	GLOBIN	16.68	2760
F	GLOBIN	21.10	2770
F	GLOBIN	16.61	2830
F	GLOBIN	20.99	2840
F	GLOBIN	15.80	2850
F	GLOBIN	12.01	3078
F	GLOBIN	12.64	3146.5
F	GLOBIN	10.96	3169
F	GLOBIN	7.53	3192
F	GLOBIN	7.95	3192
F	GLOBIN	11.54	3300
F	GLOBIN	10.21	3327.5
F	GLOBIN	12.59	3360
F	GLOBIN	8.53	3405
F	GLOBIN	10.59	3587
M	ALOE	0.07	152
M	ALOE	0.16	360
M	RUFF	0.07	268
M	RUFF	0.10	391
M	RUFF	0.11	419
M	RUFF	0.13	504
M	RUFF	0.14	531
M	RUFF	0.15	577
M	RUFF	0.16	590
M	RUFF	0.18	686
M	RUFF	0.20	781
M	RUFF	0.28	1049
M	RUFF	0.32	1081
M	REDTOP	10.67	2283
M	REDTOP	10.64	2593
M	REDTOP	9.62	2824
F	ROUGE	15.58	2111
F	ROUGE	15.63	2220
F	ROUGE	14.61	2290
F	ROUGE	13.26	2497
F	ROUGE	6.70	2684
F	ROUGE	10.50	2769
F	ROUGE	6.98	2510
F	ROUGE	12.73	2608
F	ROUGE	15.12	2948
M	DUN	6.65	3055.5
F	CINNABAR	4.56	2197
F	CINNABAR	6.23	2220
F	CINNABAR	6.61	2383
F	AUBURN	0.45	1317
M	COPPER	4.41	2742
F	CALO	13.42	2690
F	LISA DELLA	7.01	2500
M	THURBER	25.08	2628
M	JUVENAL	29.76	1602.5
M	JUVENAL	31.09	1611
M	JUVENAL	30.51	1761
M	JUVENAL	32.16	1816
M	JUVENAL	30.14	1888
M	JUVENAL	31.56	1888
M	JUVENAL	27.50	1952
M	JUVENAL	32.14	1979
M	JUVENAL	28.08	2016
M	JUVENAL	25.11	2128
F	RED CHILD	19.19	2091
F	RED CHILD	17.59	2433
F	RED CHILD	17.29	2510.5
F	RED CHILD	6.10	2540
F	RED CHILD	19.08	2546
F	RED CHILD	17.78	2742
F	RED CHILD	17.96	2900
F	RED CHILD	18.86	2960
F	RED CHILD	6.32	3080
F	CALYPSO	3.39	2640
F	CALYPSO	4.89	2962
F	HERMIONE	3.95	2430
M	BURGUNDY	0.07	163
M	RED	0.06	268
F	CORAL	0.01	37
M	SORREL	3.44	1897
M	SORREL	19.12	2040
M	SORREL	15.64	2043
M	SORREL	19.97	2050
M	SORREL	19.84	2070
M	SORREL	18.78	2080
M	SORREL	17.65	2090
M	SORREL	17.11	2100
M	SORREL	17.96	2120
M	SORREL	18.19	2120
M	SORREL	16.20	2134
M	SORREL	14.07	2140
M	SORREL	16.38	2150
M	SORREL	13.79	2160
M	SORREL	20.96	2160
M	SORREL	22.77	2160
M	SORREL	25.30	2160
M	SORREL	18.13	2170
M	SORREL	20.14	2170
M	SORREL	17.63	2180
M	SORREL	13.72	2183
M	SORREL	17.04	2190
M	SORREL	22.87	2190
M	SORREL	3.13	2256.5
M	SORREL	17.57	2260
M	SORREL	11.96	2268
M	SORREL	23.07	2330
M	SORREL	12.42	2333
M	SORREL	17.02	2340
M	SORREL	23.81	2360
M	SORREL	18.64	2390
M	SORREL	24.84	2390
M	SORREL	18.47	2430
M	SORREL	18.28	2450
M	SORREL	20.48	2450
M	SORREL	23.94	2460
M	SORREL	23.95	2460
M	SORREL	24.63	2460
M	SORREL	25.15	2480
M	SORREL	9.56	2495
M	SORREL	9.90	2497
M	SORREL	19.45	2520
M	SORREL	23.21	2540
M	SORREL	23.61	2540
M	SORREL	24.99	2540
M	SORREL	21.48	2570
M	SORREL	17.41	2580
M	SORREL	22.23	2580
M	SORREL	23.44	2600
M	SORREL	22.52	2620
M	SORREL	24.13	2620
M	SORREL	24.49	2640
M	SORREL	21.35	2660
M	SORREL	22.50	2660
M	SORREL	24.34	2680
M	SORREL	24.68	2680
F	CRIMSON	5.15	2143
F	CRIMSON	4.46	2466
F	CRIMSON	8.94	2628.5
F	CRIMSON	6.13	2669
F	CRIMSON	8.56	2791.5
F	CRIMSON	8.31	2800.5
M	REDCAP	2.66	2628
M	TERRACOTTA	0.00	83
M	TERRACOTTA	0.01	94
M	REDBRICK	2.61	2452
F	TAWNY	0.00	86.5
F	TAWNY	2.36	2338
F	FLAME	1.00	1875
F	CHESTNUT-A	0.00	77
M	RUBY-A	0.00	84.5
F	CALO-G	0.01	32.5
M	REDHEAD	0.31	908
M	VERMILLION	0.00	84.5
M	VERMILLION	0.17	441
F	MAGENTA	1.72	2515
F	HENNA	0.00	43
F	HENNA	4.60	1988
F	HENNA	4.05	2606
M	REDROVER	16.79	1960
M	REDROVER	19.67	1960
M	REDROVER	20.22	1960
M	REDROVER	20.31	1960
M	REDROVER	11.95	1990
M	REDROVER	17.23	1990
M	REDROVER	19.72	1990
M	REDROVER	11.95	1999
M	REDROVER	19.88	2000
M	REDROVER	12.13	2010
M	REDROVER	16.74	2020
M	REDROVER	20.22	2020
M	REDROVER	18.03	2040
M	REDROVER	26.91	2040
M	REDROVER	20.08	2060
M	REDROVER	1.40	2075
M	REDROVER	19.85	2080
M	REDROVER	20.37	2080
M	REDROVER	14.75	2090
M	REDROVER	18.28	2110
M	REDROVER	16.37	2112
M	REDROVER	12.99	2120
M	REDROVER	15.92	2140
M	REDROVER	1.28	2147.5
M	REDROVER	2.09	2148
M	REDROVER	12.82	2150
M	REDROVER	19.47	2160
M	REDROVER	28.23	2180
M	REDROVER	11.87	2184
M	REDROVER	14.06	2190
M	REDROVER	14.96	2200
M	REDROVER	8.12	2201.5
M	REDROVER	12.70	2230
M	REDROVER	19.39	2230
M	REDROVER	7.72	2240
M	REDROVER	19.05	2240
M	REDROVER	19.08	2240
M	REDROVER	28.18	2240
M	REDROVER	28.19	2240
M	REDROVER	28.27	2240
M	REDROVER	13.18	2250
M	REDROVER	19.08	2250
M	REDROVER	12.30	2260
M	REDROVER	19.08	2260
M	REDROVER	24.27	2260
M	REDROVER	6.13	2261
M	REDROVER	8.25	2270
M	REDROVER	14.22	2270
M	REDROVER	28.43	2275
M	REDROVER	15.50	2280
M	REDROVER	14.70	2290
M	REDROVER	24.94	2320
M	REDROVER	26.53	2340
M	REDROVER	20.47	2380
M	REDROVER	10.11	2381
M	REDROVER	14.55	2390
M	REDROVER	18.63	2400
M	REDROVER	24.78	2400
M	REDROVER	26.85	2400
M	REDROVER	14.39	2420
M	REDROVER	20.58	2420
M	REDROVER	21.00	2420
M	REDROVER	21.08	2420
M	REDROVER	13.32	2440
M	REDROVER	24.63	2440
M	REDROVER	27.65	2440
M	REDROVER	10.58	2452
M	REDROVER	27.08	2460
M	REDROVER	15.23	2470
M	REDROVER	23.68	2480
M	REDROVER	25.20	2480
M	REDROVER	25.41	2480
M	REDROVER	25.95	2480
M	REDROVER	27.87	2480
M	REDROVER	27.66	2490
M	REDROVER	4.76	2497
M	REDROVER	23.88	2500
M	REDROVER	23.90	2500
M	REDROVER	23.91	2500
M	REDROVER	25.99	2500
M	REDROVER	22.66	2520
M	REDROVER	25.88	2520
M	REDROVER	25.91	2520
M	REDROVER	24.17	2530
M	REDROVER	25.78	2530
M	REDROVER	21.56	2540
M	REDROVER	25.16	2540
M	REDROVER	25.62	2540
M	REDROVER	13.58	2570
M	REDROVER	13.59	2570
M	REDROVER	22.04	2580
M	REDROVER	22.06	2580
M	REDROVER	22.42	2580
M	REDROVER	21.71	2590
M	REDROVER	22.04	2600
M	REDROVER	27.48	2600
M	REDROVER	21.33	2620
M	REDROVER	22.87	2620
M	REDROVER	27.23	2620
M	REDROVER	26.28	2640
M	REDROVER	23.59	2660
M	REDROVER	22.19	2680
M	REDROVER	22.46	2680
M	REDROVER	23.14	2690
M	REDROVER	23.59	2690
M	REDROVER	23.32	2740
M	REDROVER	23.47	2740
M	REDROVER	23.49	2740
M	REDROVER	24.41	2810
M	Fiery	30.30	1540
M	Fiery	30.20	1780
M	Fiery	15.11	1820
M	Fiery	30.10	1820
M	Fiery	14.41	1850
M	Fiery	16.40	1850
M	Fiery	15.28	1870
M	Fiery	27.36	1880
M	Fiery	10.35	1885
M	Fiery	13.96	1920
M	Fiery	20.90	1920
M	Fiery	10.93	1943
M	Fiery	14.23	1950
M	Fiery	14.39	1950
M	Fiery	19.98	1950
M	Fiery	9.57	1954
M	Fiery	29.86	1960
M	Fiery	11.02	1990
M	Fiery	14.16	1990
M	Fiery	30.01	1990
M	Fiery	17.27	2000
M	Fiery	20.15	2000
M	Fiery	24.91	2000
M	Fiery	19.13	2010
M	Fiery	29.02	2020
M	Fiery	11.37	2025
M	Fiery	16.99	2030
M	Fiery	17.12	2030
M	Fiery	18.96	2030
M	Fiery	13.23	2040
M	Fiery	16.33	2040
M	Fiery	27.35	2040
M	Fiery	29.30	2040
M	Fiery	12.96	2050
M	Fiery	10.18	2060
M	Fiery	16.80	2060
M	Fiery	25.05	2060
M	Fiery	17.79	2070
M	Fiery	13.19	2080
M	Fiery	17.96	2080
M	Fiery	21.11	2080
M	Fiery	24.70	2080
M	Fiery	9.89	2090
M	Fiery	21.84	2090
M	Fiery	25.39	2120
M	Fiery	26.29	2120
M	Fiery	28.96	2120
M	Fiery	28.99	2120
M	Fiery	10.27	2130
M	Fiery	15.95	2130
M	Fiery	17.47	2140
M	Fiery	20.38	2140
M	Fiery	7.25	2156.5
M	Fiery	18.12	2160
M	Fiery	20.78	2160
M	Fiery	29.08	2160
M	Fiery	8.59	2170
M	Fiery	13.40	2170
M	Fiery	18.31	2170
M	Fiery	9.11	2176
M	Fiery	18.71	2180
M	Fiery	18.79	2180
M	Fiery	28.92	2180
M	Fiery	29.18	2180
M	Fiery	16.14	2190
M	Fiery	21.45	2200
M	Fiery	22.01	2200
M	Fiery	6.72	2211
M	Fiery	15.57	2220
M	Fiery	26.90	2220
M	Fiery	19.29	2230
M	Fiery	18.48	2240
M	Fiery	29.53	2240
M	Fiery	14.70	2250
M	Fiery	17.64	2250
M	Fiery	27.82	2260
M	Fiery	27.92	2260
M	Fiery	28.09	2260
M	Fiery	9.72	2280
M	Fiery	23.55	2280
M	Fiery	24.41	2280
M	Fiery	29.69	2280
M	Fiery	16.63	2300
M	Fiery	16.66	2300
M	Fiery	27.49	2320
M	Fiery	28.33	2320
M	Fiery	23.08	2340
M	Fiery	23.87	2340
M	Fiery	24.11	2340
M	Fiery	26.78	2340
M	Fiery	27.99	2340
M	Fiery	28.78	2340
M	Fiery	26.05	2360
M	Fiery	22.72	2380
M	Fiery	23.72	2420
M	Fiery	23.80	2420
M	Fiery	22.49	2430
M	Fiery	26.52	2440
M	Fiery	18.61	2450
M	Fiery	19.46	2460
M	Fiery	28.41	2460
M	Fiery	28.53	2460
M	Fiery	28.63	2480
M	Fiery	25.74	2510
M	Fiery	19.75	2560
M	Fiery	12.58	2670
M	Fiery	12.64	2670
M	Fiery	12.48	2740
F	TANA	3.44	1620
F	ROSIE	4.53	2415
F	ROSIE	5.22	2651
F	GINGY	0.33	676
F	CHERRY	0.33	713
M	REDNECK	0.51	1317
M	REDNECK	9.45	2000
M	REDNECK	10.52	2010
M	REDNECK	7.11	2070
M	REDNECK	9.28	2080
M	REDNECK	6.58	2353
F	RED LAKE	0.00	75.7
F	RED LAKE	0.94	1648
F	RED LAKE	4.47	1829.5
F	RED LAKE	13.39	1990
F	RED LAKE	16.48	2060
F	RED LAKE	16.56	2060
F	RED LAKE	16.56	2060
F	RED LAKE	15.17	2140
F	RED LAKE	15.48	2150
F	RED LAKE	9.42	2166
F	RED LAKE	4.35	2184
F	RED LAKE	14.81	2200
F	RED LAKE	15.95	2220
F	RED LAKE	8.45	2225
F	RED LAKE	15.02	2240
F	RED LAKE	15.38	2250
F	RED LAKE	12.43	2260
F	RED LAKE	15.76	2260
F	RED LAKE	14.30	2340
F	RED LAKE	13.05	2360
F	RED LAKE	13.21	2361
F	RED LAKE	11.23	2403
F	RED LAKE	7.11	2470
F	RED LAKE	8.97	2473
F	RED LAKE	12.57	2490
F	RED LAKE	6.57	2608
F	RED LAKE	1.85	2230
F	RED LAKE	10.73	2169
F	RED LAKE	10.87	2546
F	RED LAKE	12.65	2315
F	COCHINEAL	2.91	2293
F	CAROTENE	0.47	1811
M	L.P.	18.66	2388
M	L.P.	21.84	2533
M	L.P.	21.46	2692.5
M	L.P.	21.63	2737.5
M	L.P.	21.21	2828.5
M	ROUGE-B	0.01	29.5
F	ROUGE-A	0.00	43
F	BARBAROSA	9.29	1850
F	BARBAROSA	9.28	1860
F	BARBAROSA	9.32	1860
F	BARBAROSA	7.50	1988
F	BARBAROSA	10.33	2010
F	BARBAROSA	8.74	2100
F	BARBAROSA	7.34	2115
F	BARBAROSA	9.99	2130
F	BARBAROSA	8.89	2160
F	BARBAROSA	9.24	2190
F	BARBAROSA	11.44	2290
F	BARBAROSA	6.02	2297
F	BARBAROSA	11.60	2330
F	BARBAROSA	11.92	2350
F	BARBAROSA	11.54	2360
F	BARBAROSA	8.57	2377
F	BARBAROSA	8.35	2390
F	BARBAROSA	11.95	2390
F	BARBAROSA	5.68	2410
F	BARBAROSA	8.21	2470
F	BARBAROSA	9.89	2320
F	INFRARED	4.19	2016
F	INFRARED	2.05	2152
F	INFRARED	3.45	2583
F	RED HOT	1.72	1775.5
F	RED HOT	2.02	2052
F	HEBE	0.96	1580
M	CRIMSON-C	0.00	80
F	CRIMSON-D	0.00	76
F	BLAZE	1.07	1698
M	RUSTY	1.93	1748
M	RUSTY	2.93	1816
M	RUSTY	3.61	1861
M	ROJO	2.91	1912
M	ROJO	1.93	2111
F	REDCOAT	0.02	129.5
F	REDCOAT	2.22	2397
F	FLARE	14.49	1780
F	FLARE	15.21	1850
F	FLARE	14.40	1890
F	FLARE	10.49	1920
F	FLARE	12.88	1940
F	FLARE	15.09	1940
F	FLARE	12.12	1970
F	FLARE	12.47	1970
F	FLARE	15.34	1970
F	FLARE	7.82	2006
F	FLARE	4.01	2016
F	FLARE	9.74	2040
F	FLARE	14.81	2040
F	FLARE	9.97	2050
F	FLARE	10.97	2050
F	FLARE	11.87	2100
F	FLARE	12.27	2140
F	FLARE	14.90	2140
F	FLARE	15.50	2170
F	FLARE	15.53	2220
F	FLARE	4.20	2229.5
F	FLARE	3.67	2325
M	COLORADO	3.66	2410
M	REDSKIN	17.45	1780
M	REDSKIN	17.50	1800
M	REDSKIN	11.84	1820
M	REDSKIN	19.80	1820
M	REDSKIN	10.16	1830
M	REDSKIN	15.83	1830
M	REDSKIN	17.78	1830
M	REDSKIN	14.87	1840
M	REDSKIN	20.15	1840
M	REDSKIN	20.16	1840
M	REDSKIN	11.65	1860
M	REDSKIN	13.77	1860
M	REDSKIN	14.77	1860
M	REDSKIN	16.88	1860
M	REDSKIN	17.95	1860
M	REDSKIN	6.82	1880
M	REDSKIN	17.59	1880
M	REDSKIN	20.14	1880
M	REDSKIN	20.14	1880
M	REDSKIN	7.10	1890
M	REDSKIN	10.70	1890
M	REDSKIN	2.04	1897
M	REDSKIN	18.13	1900
M	REDSKIN	18.64	1900
M	REDSKIN	19.97	1900
M	REDSKIN	7.85	1903
M	REDSKIN	8.97	1920
M	REDSKIN	9.77	1920
M	REDSKIN	17.63	1920
M	REDSKIN	7.95	1930
M	REDSKIN	16.71	1930
M	REDSKIN	8.88	1940
M	REDSKIN	14.66	1940
M	REDSKIN	14.72	1940
M	REDSKIN	14.72	1940
M	REDSKIN	15.64	1940
M	REDSKIN	16.54	1940
M	REDSKIN	19.64	1940
M	REDSKIN	17.42	1950
M	REDSKIN	18.30	1950
M	REDSKIN	18.84	1950
M	REDSKIN	6.49	1954
M	REDSKIN	7.28	1960
M	REDSKIN	14.74	1960
M	REDSKIN	8.30	1970
M	REDSKIN	11.21	1970
M	REDSKIN	16.82	1970
M	REDSKIN	9.12	1980
M	REDSKIN	16.35	1980
M	REDSKIN	18.47	1980
M	REDSKIN	19.00	1980
M	REDSKIN	19.01	1980
M	REDSKIN	19.45	1980
M	REDSKIN	3.64	1985
M	REDSKIN	13.14	1990
M	REDSKIN	15.06	1990
M	REDSKIN	9.62	2010
M	REDSKIN	7.20	2020
M	REDSKIN	10.26	2020
M	REDSKIN	12.26	2020
M	REDSKIN	14.16	2020
M	REDSKIN	10.40	2030
M	REDSKIN	12.70	2040
M	REDSKIN	15.25	2040
M	REDSKIN	16.17	2040
M	REDSKIN	17.06	2040
M	REDSKIN	19.18	2040
M	REDSKIN	5.52	2043
M	REDSKIN	9.81	2050
M	REDSKIN	16.00	2060
M	REDSKIN	13.91	2070
M	REDSKIN	9.27	2090
M	REDSKIN	14.52	2090
M	REDSKIN	13.51	2100
M	REDSKIN	14.35	2100
M	REDSKIN	6.03	2105
M	REDSKIN	11.36	2120
M	REDSKIN	3.98	2128.5
M	REDSKIN	11.48	2140
M	REDSKIN	9.48	2170
M	REDSKIN	11.56	2180
F	ANNATO	1.18	1652
M	FLASH	0.44	1312
M	FLASH	5.68	1934
M	FLASH	6.31	2035
M	FLASH	6.31	2035
M	FLASH	5.58	2080
M	FLASH	6.88	2125
M	FLASH	7.33	2140
M	FLASH	6.98	2145
M	FLASH	3.21	2183.5
M	FLASH	5.52	2227
M	FLASH	8.88	2230
M	FLASH	8.94	2230
M	FLASH	6.23	2320
M	FLASH	4.55	2361
M	FLASH	2.67	2381
M	FLASH	5.07	2381
M	FLASH	8.65	2450
M	FLASH	8.44	2550
M	FLASH	8.81	2570
M	FLASH	8.81	2575
M	FLASH	8.59	2590
M	AKAKO	6.71	1949
M	AKAKO	9.95	2000
M	AKAKO	10.79	2000
M	AKAKO	11.74	2000
M	AKAKO	11.93	2020
M	AKAKO	12.54	2020
M	AKAKO	7.21	2041
M	AKAKO	8.63	2043
M	AKAKO	11.00	2090
M	AKAKO	12.47	2140
M	AKAKO	5.41	2225
M	AKAKO	11.46	2230
M	AKAKO	3.09	2243
M	AKAKO	8.55	2260
M	AKAKO	11.36	2290
M	AKAKO	8.41	2310
M	AKAKO	11.15	2340
M	AKAKO	2.55	2410
M	AKAKO	10.28	2420
F	SINDHI	1.92	1761
F	SINDHI	1.58	2240
F	APPLE	0.67	1701
M	RAGE	9.06	1850
M	RAGE	9.11	1860
M	RAGE	10.14	1880
M	RAGE	10.29	1910
M	RAGE	11.93	1910
M	RAGE	9.03	1930
M	RAGE	12.09	1950
M	RAGE	12.66	1950
M	RAGE	6.74	1952
M	RAGE	4.82	1963
M	RAGE	8.06	1980
M	RAGE	9.04	1980
M	RAGE	13.45	1980
M	RAGE	3.36	2000
M	RAGE	13.42	2000
M	RAGE	13.47	2000
M	RAGE	9.04	2010
M	RAGE	11.09	2010
M	RAGE	12.99	2010
M	RAGE	9.60	2020
M	RAGE	10.00	2020
M	RAGE	3.06	2034
M	RAGE	8.90	2040
M	RAGE	11.26	2040
M	RAGE	10.80	2060
M	RAGE	13.70	2060
M	RAGE	11.76	2090
M	RAGE	10.92	2100
M	RAGE	13.40	2100
M	RAGE	6.66	2130
M	RAGE	9.85	2150
M	RAGE	9.58	2160
M	RAGE	11.44	2180
M	RAGE	10.92	2200
M	RAGE	3.52	2257
M	RAGE	10.62	2260
M	RAGE	9.27	2280
M	RAGE	12.57	2280
M	RAGE	10.45	2290
M	RAGE	10.31	2300
M	RAGE	8.39	2320
M	RAGE	11.63	2330
M	RORY	14.77	2040
M	RORY	9.03	2130
M	RORY	13.67	2130
M	RORY	8.98	2150
M	RORY	15.90	2150
M	RORY	16.03	2150
M	RORY	9.03	2160
M	RORY	11.87	2160
M	RORY	12.96	2160
M	RORY	15.75	2180
M	RORY	13.18	2190
M	RORY	9.18	2200
M	RORY	11.68	2200
M	RORY	13.69	2200
M	RORY	13.90	2200
M	RORY	15.88	2200
M	RORY	18.09	2200
M	RORY	12.12	2220
M	RORY	13.02	2220
M	RORY	14.36	2220
M	RORY	14.37	2220
M	RORY	17.32	2220
M	RORY	18.21	2230
M	RORY	12.82	2240
M	RORY	16.98	2240
M	RORY	14.23	2250
M	RORY	4.74	2254
M	RORY	15.59	2260
M	RORY	5.24	2268
M	RORY	10.93	2280
M	RORY	8.78	2290
M	RORY	13.51	2300
M	RORY	14.48	2300
M	RORY	18.28	2300
M	RORY	6.66	2315
M	RORY	10.32	2320
M	RORY	12.67	2320
M	RORY	15.44	2320
M	RORY	15.46	2320
M	RORY	16.74	2320
M	RORY	7.40	2330
M	RORY	18.57	2330
M	RORY	10.82	2350
M	RORY	2.98	2360
M	RORY	15.61	2360
M	RORY	17.05	2360
M	RORY	17.13	2360
M	RORY	15.19	2380
M	RORY	15.30	2390
M	RORY	15.39	2390
M	RORY	6.44	2400
M	RORY	9.39	2400
M	RORY	11.05	2400
M	RORY	13.33	2400
M	RORY	10.65	2410
M	RORY	17.55	2450
M	RORY	17.56	2450
M	RORY	8.30	2480
M	RORY	18.49	2520
M	RORY	11.53	2540
M	RORY	12.42	2540
M	RORY	10.54	2580
M	RORY	6.58	2620
M	RORY	11.25	2620
M	REDBEARD	1.55	1589
M	REDBEARD	3.30	1620
M	REDBEARD	2.06	1623
M	REDBEARD	2.52	1636
M	REDBEARD	3.88	1680
M	REDBEARD	5.87	1680
M	REDBEARD	2.84	1700
M	REDBEARD	3.13	1700
M	REDBEARD	5.80	1700
M	REDBEARD	3.98	1710
M	REDBEARD	5.94	1730
M	REDBEARD	4.32	1760
M	REDBEARD	2.67	1790
M	REDBEARD	5.43	1820
M	REDBEARD	5.64	1830
M	REDBEARD	3.22	1900
M	REDBEARD	5.59	1970
M	CARMINE	1.08	1382
M	CARMINE	5.51	1820
M	CARMINE	6.93	1840
M	CARMINE	2.84	1857
M	CARMINE	7.33	1870
M	CARMINE	8.98	1880
M	CARMINE	7.14	1900
M	CARMINE	8.44	1900
M	CARMINE	6.75	1935
M	CARMINE	7.77	1940
M	CARMINE	9.75	1940
M	CARMINE	12.50	1940
M	CARMINE	9.15	1950
M	CARMINE	8.40	1960
M	CARMINE	6.24	1970
M	CARMINE	8.24	1970
M	CARMINE	8.81	1980
M	CARMINE	6.70	2000
M	CARMINE	8.04	2000
M	CARMINE	9.31	2010
M	CARMINE	10.09	2020
M	CARMINE	4.76	2040
M	CARMINE	9.92	2040
M	CARMINE	8.61	2060
M	CARMINE	9.52	2060
M	CARMINE	10.67	2080
M	CARMINE	10.72	2080
M	CARMINE	7.60	2100
M	CARMINE	10.45	2100
M	CARMINE	6.12	2110
M	CARMINE	7.55	2120
M	CARMINE	10.61	2170
M	CARMINE	6.53	2250
F	RADISH	1.37	1560
F	RADISH	1.08	1573
F	RADISH	1.38	1620
F	RADISH	4.45	1620
F	RADISH	2.99	1635
F	RADISH	2.32	1640
F	RADISH	2.30	1650
F	RADISH	4.61	1680
F	RADISH	2.90	1740
F	RADISH	3.34	1770
F	RADISH	5.20	1800
F	RADISH	5.37	1860
F	RADISH	4.66	1940
F	RADISH	1.58	1960
F	RADISH	5.16	1960
F	RADISH	2.24	2002
F	RADISH	1.75	2100
F	RADISH	1.89	2180
F	RADISH	4.82	2000
M	RED BARON	0.56	909.1
M	RED BARON	0.72	1350
M	RED BARON	1.35	1555
M	RED BARON	1.18	1560
M	RED BARON	0.89	1660
M	RED BARON	1.27	1720
M	RED BARON	3.96	1760
M	RED BARON	1.93	1770
M	RED BARON	2.02	1780
M	RED BARON	2.37	1785
M	RED BARON	4.19	2050
M	RED BARON	3.63	2130
M	RED BARON	3.48	2190
M	RED BARON	4.40	2260
M	RED BARON	4.78	2335
F	ROSELLA	0.39	800
F	ROSELLA	1.92	1890
F	ROSELLA	2.35	1942
F	ROSELLA	3.55	1970
F	ROSELLA	12.28	2000
F	ROSELLA	1.85	2040
F	ROSELLA	5.24	2050
F	ROSELLA	4.51	2070
F	ROSELLA	11.50	2080
F	ROSELLA	13.14	2100
F	ROSELLA	14.43	2100
F	ROSELLA	8.25	2110
F	ROSELLA	6.34	2120
F	ROSELLA	6.15	2140
F	ROSELLA	15.32	2160
F	ROSELLA	15.39	2160
F	ROSELLA	12.30	2190
F	ROSELLA	15.20	2190
F	ROSELLA	7.45	2220
F	ROSELLA	8.52	2220
F	ROSELLA	8.31	2240
F	ROSELLA	12.41	2240
F	ROSELLA	13.47	2240
F	ROSELLA	13.85	2240
F	ROSELLA	7.24	2250
F	ROSELLA	11.88	2260
F	ROSELLA	6.55	2280
F	ROSELLA	9.62	2280
F	ROSELLA	14.09	2280
F	ROSELLA	14.24	2290
F	ROSELLA	5.70	2300
F	ROSELLA	14.16	2300
F	ROSELLA	14.66	2300
F	ROSELLA	14.67	2300
F	ROSELLA	6.61	2320
F	ROSELLA	7.62	2320
F	ROSELLA	13.01	2320
F	ROSELLA	5.76	2335
F	ROSELLA	12.70	2340
F	ROSELLA	15.68	2340
F	ROSELLA	9.73	2360
F	ROSELLA	12.72	2360
F	ROSELLA	6.78	2390
F	ROSELLA	9.46	2400
F	ROSELLA	12.85	2400
F	ROSELLA	15.60	2400
F	ROSELLA	5.93	2420
F	ROSELLA	7.04	2420
F	ROSELLA	8.75	2420
F	ROSELLA	9.20	2550
F	ROSELLA	7.98	2560
F	ROSELLA	7.81	2580
F	ROSELLA	9.67	2590
F	ROSELLA	8.16	2600
F	ROSELLA	8.92	2640
F	ROSELLA	5.45	2660
F	ROSELLA	9.10	2660
F	ROSELLA	3.77	2315
M	RED OAK	1.01	1590
M	RED OAK	0.83	1609
M	RED OAK	1.33	1779
M	RED OAK	5.12	1950
M	RED OAK	5.13	1950
M	RED OAK	8.10	2000
M	RED OAK	8.21	2070
M	RED OAK	5.08	2080
M	RED OAK	2.75	2088
M	RED OAK	3.50	2090
M	RED OAK	7.82	2100
M	RED OAK	3.31	2134
M	RED OAK	4.88	2140
M	RED OAK	5.28	2180
M	RED OAK	2.54	2200
M	RED OAK	7.91	2200
M	RED OAK	6.76	2210
M	RED OAK	7.27	2210
M	RED OAK	7.41	2230
M	RED OAK	5.48	2250
M	RED OAK	7.50	2260
M	RED OAK	6.42	2280
M	RED OAK	4.39	2340
M	RED OAK	8.51	2460
M	RED OAK	8.54	2510
F	CRANBERRY	0.39	808
F	CRANBERRY	1.50	2020
F	REDWOOD	0.27	567
F	REDWOOD	2.25	1453
F	REDWOOD	2.43	1600
F	REDWOOD	1.47	1610
F	REDWOOD	1.68	1816
F	REDWOOD	1.61	1860
F	REDWOOD	5.60	1860
F	REDWOOD	5.52	1900
F	REDWOOD	4.21	1940
F	REDWOOD	4.52	1950
F	REDWOOD	3.34	2040
F	REDWOOD	4.41	2060
F	REDWOOD	4.06	2080
F	REDWOOD	3.85	2120
F	REDWOOD	4.80	2320
F	REDWOOD	4.99	2480
F	STRAWBERRY	0.27	475
F	STRAWBERRY	2.43	1810
F	STRAWBERRY	1.47	1820
F	STRAWBERRY	4.41	1900
F	STRAWBERRY	1.68	1907
F	STRAWBERRY	4.21	2000
F	STRAWBERRY	5.52	2040
F	STRAWBERRY	5.60	2100
F	STRAWBERRY	1.61	2130
F	STRAWBERRY	4.52	2130
F	STRAWBERRY	3.34	2140
F	STRAWBERRY	4.06	2230
F	STRAWBERRY	3.85	2350
F	STRAWBERRY	4.80	2450
F	STRAWBERRY	4.99	2480
F	POINSETTA	0.48	970
F	POINSETTA	0.59	1400
F	POINSETTA	0.64	1480
F	POINSETTA	0.99	1610
F	POINSETTA	0.97	1690
M	Cardinal	0.53	1190
M	Cardinal	0.75	1317
M	Cardinal	0.67	1430
M	Cardinal	1.50	1530
M	Cardinal	6.27	1840
M	Cardinal	3.48	1920
M	Cardinal	2.40	1940
M	Cardinal	6.09	1980
M	Cardinal	3.27	2000
M	Cardinal	10.55	2000
M	Cardinal	14.02	2000
M	Cardinal	6.13	2010
M	Cardinal	2.07	2010
M	Cardinal	4.41	2040
M	Cardinal	7.13	2040
M	Cardinal	8.93	2040
M	Cardinal	13.43	2040
M	Cardinal	15.02	2040
M	Cardinal	10.55	2050
M	Cardinal	10.45	2060
M	Cardinal	16.86	2060
M	Cardinal	7.07	2070
M	Cardinal	14.48	2070
M	Cardinal	8.79	2080
M	Cardinal	15.34	2080
M	Cardinal	7.04	2090
M	Cardinal	15.76	2095
M	Cardinal	3.12	2100
M	Cardinal	14.29	2100
M	Cardinal	15.26	2100
M	Cardinal	15.88	2100
M	Cardinal	14.40	2105
M	Cardinal	7.63	2120
M	Cardinal	7.63	2120
M	Cardinal	10.40	2120
M	Cardinal	14.17	2130
M	Cardinal	8.24	2140
M	Cardinal	8.45	2140
M	Cardinal	9.21	2140
M	Cardinal	9.30	2140
M	Cardinal	9.99	2140
M	Cardinal	13.73	2140
M	Cardinal	14.86	2140
M	Cardinal	2.91	2160
M	Cardinal	10.12	2160
M	Cardinal	11.39	2160
M	Cardinal	5.89	2180
M	Cardinal	6.85	2180
M	Cardinal	7.39	2180
M	Cardinal	10.68	2180
M	Cardinal	12.07	2180
M	Cardinal	12.18	2180
M	Cardinal	12.89	2180
M	Cardinal	14.75	2185
M	Cardinal	15.44	2200
M	Cardinal	17.35	2200
M	Cardinal	17.53	2200
M	Cardinal	17.85	2200
M	Cardinal	15.67	2210
M	Cardinal	8.57	2220
M	Cardinal	12.85	2220
M	Cardinal	13.67	2220
M	Cardinal	18.75	2220
M	Cardinal	15.21	2235
M	Cardinal	10.08	2240
M	Cardinal	10.25	2240
M	Cardinal	11.96	2240
M	Cardinal	12.49	2240
M	Cardinal	17.09	2240
M	Cardinal	19.22	2240
M	Cardinal	6.59	2260
M	Cardinal	12.30	2260
M	Cardinal	16.15	2260
M	Cardinal	16.72	2280
M	Cardinal	16.99	2280
M	Cardinal	17.77	2280
M	Cardinal	16.38	2300
M	Cardinal	16.48	2300
M	Cardinal	16.59	2300
M	Cardinal	18.29	2300
M	Cardinal	9.64	2320
M	Cardinal	16.05	2320
M	Cardinal	16.26	2320
M	Cardinal	17.26	2320
M	Cardinal	18.66	2320
M	Cardinal	10.28	2340
M	Cardinal	17.47	2340
M	Cardinal	18.01	2340
M	Cardinal	11.24	2350
M	Cardinal	12.29	2360
M	Cardinal	18.37	2360
M	Cardinal	7.52	2380
M	Cardinal	18.24	2380
M	Cardinal	15.55	2440
M	Cardinal	11.11	2460
M	Cardinal	18.51	2460
M	Cardinal	18.55	2460
M	Cardinal	18.95	2480
M	Cardinal	11.68	2540
F	BEET	0.01	84
F	BEET	0.74	1271
F	BEET	0.66	1290
F	BEET	0.96	1520
F	BEET	1.16	1580
F	BEET	1.05	1590
F	Redbay	0.72	1271
F	Redbay	0.65	1290
F	Redbay	1.47	1590
F	Redbay	15.93	1720
F	Redbay	2.37	1840
F	Redbay	6.25	1840
F	Redbay	3.45	1850
F	Redbay	16.27	1850
F	Redbay	3.25	1860
F	Redbay	17.33	1900
F	Redbay	6.57	1920
F	Redbay	15.85	1920
F	Redbay	15.91	1920
F	Redbay	10.42	1940
F	Redbay	15.24	1940
F	Redbay	16.12	1940
F	Redbay	16.24	1940
F	Redbay	19.16	1940
F	Redbay	15.32	1960
F	Redbay	16.36	1960
F	Redbay	6.07	1980
F	Redbay	7.05	1980
F	Redbay	10.52	1980
F	Redbay	19.20	1980
F	Redbay	3.10	1990
F	Redbay	8.54	2000
F	Redbay	10.38	2000
F	Redbay	11.48	2000
F	Redbay	14.15	2000
F	Redbay	14.46	2000
F	Redbay	17.24	2000
F	Redbay	17.55	2000
F	Redbay	11.37	2010
F	Redbay	14.38	2010
F	Redbay	5.87	2020
F	Redbay	10.52	2020
F	Redbay	10.65	2020
F	Redbay	15.19	2020
F	Redbay	16.02	2020
F	Redbay	16.70	2040
F	Redbay	17.45	2040
F	Redbay	18.35	2040
F	Redbay	18.63	2040
F	Redbay	13.41	2060
F	Redbay	14.26	2060
F	Redbay	15.41	2060
F	Redbay	18.27	2060
F	Redbay	4.39	2080
F	Redbay	6.83	2080
F	Redbay	7.01	2080
F	Redbay	7.58	2080
F	Redbay	8.76	2080
F	Redbay	12.15	2080
F	Redbay	13.61	2080
F	Redbay	13.71	2080
F	Redbay	16.54	2080
F	Redbay	16.84	2080
F	Redbay	14.78	2085
F	Redbay	8.43	2090
F	Redbay	15.64	2090
F	Redbay	4.73	2100
F	Redbay	18.53	2100
F	Redbay	8.92	2120
F	Redbay	12.04	2120
F	Redbay	17.74	2120
F	Redbay	18.73	2120
F	Redbay	7.36	2130
F	Redbay	14.00	2140
F	Redbay	6.11	2160
F	Redbay	10.10	2160
F	Redbay	11.94	2160
F	Redbay	17.07	2160
F	Redbay	18.48	2170
F	Redbay	12.27	2180
F	Redbay	15.53	2180
F	Redbay	17.83	2180
F	Redbay	17.87	2180
F	Redbay	7.50	2200
F	Redbay	10.23	2200
F	Redbay	10.26	2200
F	Redbay	12.47	2200
F	Redbay	15.74	2200
F	Redbay	2.85	2220
F	Redbay	9.27	2240
F	Redbay	16.96	2240
F	Redbay	13.06	2260
F	Redbay	12.27	2320
F	Redbay	9.62	2340
F	Redbay	17.99	2340
F	Redbay	8.22	2360
F	Redbay	7.61	2380
F	Redbay	9.96	2380
F	Redbay	11.08	2380
F	Redbay	11.66	2400
F	Redbay	9.18	2760
M	RED WING	0.13	350
M	RED WING	0.47	1050
M	RED WING	1.05	1710
M	RED WING	1.38	1780
M	RED WING	2.45	1870
M	RED WING	2.25	1900
M	RED WING	1.89	1980
M	RED WING	3.64	2000
M	RED WING	2.56	2030
M	RED WING	2.10	2040
M	RED WING	3.56	2080
M	RED WING	3.03	2200
M	RED WING	3.04	2200
M	RED WING	2.84	2330
F	RED DEVIL	0.46	1030
F	RED DEVIL	0.95	1520
F	RED DEVIL	1.19	1680
F	RED DEVIL	2.29	1810
F	RED DEVIL	2.09	1820
F	RED DEVIL	1.71	1830
F	RED DEVIL	2.50	1880
F	RED DEVIL	7.45	1900
F	RED DEVIL	11.34	1910
F	RED DEVIL	1.88	1920
F	RED DEVIL	11.27	1920
F	RED DEVIL	4.26	1940
F	RED DEVIL	9.09	1960
F	RED DEVIL	3.38	1990
F	RED DEVIL	3.39	1990
F	RED DEVIL	1.65	2000
F	RED DEVIL	2.55	2020
F	RED DEVIL	7.82	2020
F	RED DEVIL	3.57	2040
F	RED DEVIL	4.47	2040
F	RED DEVIL	3.19	2050
F	RED DEVIL	2.73	2060
F	RED DEVIL	5.41	2060
F	RED DEVIL	10.38	2060
F	RED DEVIL	11.15	2060
F	RED DEVIL	10.61	2080
F	RED DEVIL	10.62	2080
F	RED DEVIL	11.63	2080
F	RED DEVIL	1.40	2090
F	RED DEVIL	10.19	2100
F	RED DEVIL	11.55	2120
F	RED DEVIL	4.11	2130
F	RED DEVIL	9.52	2140
F	RED DEVIL	5.68	2160
F	RED DEVIL	8.96	2160
F	RED DEVIL	10.11	2160
F	RED DEVIL	5.56	2170
F	RED DEVIL	4.70	2200
F	RED DEVIL	8.25	2200
F	RED DEVIL	8.65	2200
F	RED DEVIL	8.80	2200
F	RED DEVIL	9.80	2200
F	RED DEVIL	5.62	2230
F	RED DEVIL	8.36	2250
F	RED DEVIL	2.99	2260
F	RED DEVIL	10.04	2260
F	RED DEVIL	10.92	2300
F	RED DEVIL	4.87	2340
F	RED DEVIL	5.04	2340
F	RED DEVIL	5.15	2350
F	RED DEVIL	3.93	2370
F	RED DEVIL	3.76	2400
F	RED DEVIL	5.12	2460
F	TINA	0.03	144
F	TINA	0.30	987
F	TINA	0.49	1600
F	TINA	0.56	1680
F	TINA	0.79	1845

## Sheet: Varecia variegata variegata
Sex	Name	Age (years)	Weight (g)
M	MERCURY	25.65	2240
M	MERCURY	34.55	2660
M	MERCURY	35.73	2720
M	MERCURY	18.36	2731
M	MERCURY	14.83	2755
M	MERCURY	35.64	2770
M	MERCURY	37.55	2780
M	MERCURY	37.52	2860
M	MERCURY	25.50	2874
M	MERCURY	19.53	2883
M	MERCURY	36.65	2890
M	MERCURY	39.38	2900
M	MERCURY	33.38	2940
M	MERCURY	32.69	2960
M	MERCURY	33.72	2960
M	MERCURY	19.29	2996
M	MERCURY	36.79	3000
M	MERCURY	27.53	3020
M	MERCURY	33.58	3020
M	MERCURY	33.61	3020
M	MERCURY	33.78	3020
M	MERCURY	21.43	3042
M	MERCURY	29.38	3050
M	MERCURY	30.38	3050
M	MERCURY	32.57	3060
M	MERCURY	36.35	3060
M	MERCURY	28.38	3080
M	MERCURY	35.81	3080
M	MERCURY	37.39	3080
M	MERCURY	15.32	3087
M	MERCURY	28.72	3100
M	MERCURY	39.32	3100
M	MERCURY	28.70	3118
M	MERCURY	37.02	3120
M	MERCURY	25.84	3140
M	MERCURY	28.80	3140
M	MERCURY	32.38	3140
M	MERCURY	39.08	3170
M	MERCURY	31.86	3180
M	MERCURY	36.45	3180
M	MERCURY	38.73	3180
M	MERCURY	38.92	3180
M	MERCURY	17.72	3192
M	MERCURY	28.74	3200
M	MERCURY	39.11	3210
M	MERCURY	37.71	3220
M	MERCURY	29.05	3260
M	MERCURY	39.23	3260
M	MERCURY	38.81	3280
M	MERCURY	39.15	3280
M	MERCURY	30.92	3300
M	MERCURY	38.56	3300
M	MERCURY	38.42	3310
M	MERCURY	16.85	3323
M	MERCURY	34.93	3340
M	MERCURY	23.31	3345
M	MERCURY	25.96	3360
M	MERCURY	28.86	3360
M	MERCURY	29.09	3370
M	MERCURY	26.12	3390
M	MERCURY	33.12	3400
M	MERCURY	17.51	3405
M	MERCURY	31.34	3410
M	MERCURY	37.19	3420
M	MERCURY	37.84	3420
M	MERCURY	37.84	3420
M	MERCURY	16.95	3437
M	MERCURY	12.23	3450
M	MERCURY	33.05	3460
M	MERCURY	37.92	3500
M	MERCURY	32.11	3540
M	MERCURY	35.06	3540
M	MERCURY	36.10	3560
M	MERCURY	25.00	3600
M	MERCURY	38.07	3600
M	MERCURY	38.21	3620
M	MERCURY	22.08	3918
F	THALIA-A	0.00	107
M	THALIA-B	0.00	93
M	ADONIS	0.01	129
M	ADONIS	0.07	405
M	ADONIS	0.15	888
M	ADONIS	0.22	1193
M	ADONIS	0.24	1317
M	ADONIS	0.27	1552
M	TYPHON	0.01	149
M	TYPHON	0.07	436
M	TYPHON	0.15	918
M	TYPHON	0.22	1246
M	TYPHON	0.24	1271
M	TYPHON	0.27	1478
M	TYPHON	11.83	3369
M	TYPHON	12.84	3550
M	TYPHON	9.12	3577
M	TYPHON	8.13	3986
M	TYPHON	3.61	4131
M	TYPHON	4.15	4222
M	TYPHON	13.45	4268
M	TYPHON	10.51	4290.5
M	TYPHON	4.03	4404
M	TYPHON	13.10	4472
M	TYPHON	10.10	4540
M	TYPHON	5.39	4742
F	BABEL	0.00	105
F	BABEL	0.00	107
F	BABEL	0.02	153
F	BABEL	0.04	198
F	BABEL	0.08	392
F	BABEL	0.12	593
F	BABEL	0.18	977
F	BABEL	0.24	1344
F	BABEL	0.47	2020
F	BABEL	18.49	2690
F	BABEL	31.93	2820
F	BABEL	32.13	2820
F	BABEL	32.11	2860
F	BABEL	31.26	2880
F	BABEL	32.15	2880
F	BABEL	32.03	2900
F	BABEL	2.21	2906
F	BABEL	31.70	2920
F	BABEL	31.99	2920
F	BABEL	32.07	2940
F	BABEL	32.08	2940
F	BABEL	32.09	2940
F	BABEL	32.16	2940
F	BABEL	29.42	2960
F	BABEL	31.25	2960
F	BABEL	23.26	2980
F	BABEL	31.55	2980
F	BABEL	31.61	2980
F	BABEL	17.10	3000
F	BABEL	29.25	3000
F	BABEL	31.39	3020
F	BABEL	31.47	3020
F	BABEL	19.15	3040
F	BABEL	31.91	3040
F	BABEL	23.15	3050
F	BABEL	30.42	3060
F	BABEL	30.44	3060
F	BABEL	31.75	3060
F	BABEL	23.22	3070
F	BABEL	5.60	3078
F	BABEL	30.75	3080
F	BABEL	30.94	3080
F	BABEL	18.54	3090
F	BABEL	23.14	3100
F	BABEL	29.59	3100
F	BABEL	30.55	3100
F	BABEL	31.78	3100
F	BABEL	31.42	3120
F	BABEL	31.73	3124
F	BABEL	21.07	3130
F	BABEL	26.16	3130
F	BABEL	2.47	3133
F	BABEL	28.08	3140
F	BABEL	29.09	3140
F	BABEL	27.02	3160
F	BABEL	29.45	3160
F	BABEL	29.94	3160
F	BABEL	19.92	3180
F	BABEL	26.39	3180
F	BABEL	26.66	3180
F	BABEL	27.52	3180
F	BABEL	23.04	3190
F	BABEL	26.99	3200
F	BABEL	27.75	3200
F	BABEL	17.91	3210
F	BABEL	18.36	3210
F	BABEL	18.59	3210
F	BABEL	7.58	3218
F	BABEL	23.52	3220
F	BABEL	27.27	3220
F	BABEL	29.93	3220
F	BABEL	22.04	3230
F	BABEL	14.85	3231
F	BABEL	19.10	3240
F	BABEL	24.18	3240
F	BABEL	28.28	3240
F	BABEL	30.21	3240
F	BABEL	30.87	3240
F	BABEL	31.09	3240
F	BABEL	18.13	3250
F	BABEL	26.86	3260
F	BABEL	29.73	3260
F	BABEL	20.16	3270
F	BABEL	29.88	3270
F	BABEL	18.97	3280
F	BABEL	23.08	3280
F	BABEL	29.34	3280
F	BABEL	30.34	3280
F	BABEL	17.52	3290
F	BABEL	18.26	3290
F	BABEL	29.56	3300
F	BABEL	28.50	3320
F	BABEL	17.15	3340
F	BABEL	21.53	3340
F	BABEL	24.55	3340
F	BABEL	28.36	3340
F	BABEL	26.33	3360
F	BABEL	28.92	3360
F	BABEL	29.68	3360
F	BABEL	22.02	3380
F	BABEL	22.06	3380
F	BABEL	15.72	3398
F	BABEL	22.70	3410
F	BABEL	21.34	3420
F	BABEL	22.40	3420
F	BABEL	19.35	3440
F	BABEL	21.84	3440
F	BABEL	19.52	3460
F	BABEL	25.37	3460
F	BABEL	16.36	3469
F	BABEL	24.38	3470
F	BABEL	30.80	3480
F	BABEL	18.92	3500
F	BABEL	14.04	3519
F	BABEL	27.95	3530
F	BABEL	21.61	3560
F	BABEL	22.69	3570
F	BABEL	28.73	3590
F	BABEL	9.08	3641
F	BABEL	25.42	3660
F	BABEL	18.78	3670
F	BABEL	22.99	3670
F	BABEL	24.67	3680
F	BABEL	20.88	3700
F	BABEL	25.01	3700
F	BABEL	24.79	3740
F	BABEL	23.72	3790
F	BABEL	25.72	3790
F	BABEL	25.87	3800
F	BABEL	21.72	3830
F	BABEL	26.01	3830
F	BABEL	25.52	3860
F	BABEL	23.98	3890
F	BABEL	22.88	3900
F	BABEL	22.90	3920
F	BABEL	20.77	3960
F	BABEL	13.50	4177
F	BABEL	5.62	3120
F	BABEL	5.67	3250
F	BABEL	8.74	3968
F	BABEL	8.80	4104
F	BABEL	8.88	4458
M	VIRGIL	0.00	105
M	VIRGIL	0.00	107
M	VIRGIL	0.02	139
M	VIRGIL	0.04	196
M	VIRGIL	0.08	367
M	VIRGIL	0.12	562
M	VIRGIL	0.18	900
M	VIRGIL	0.24	1285
M	VIRGIL	0.47	2020
M	VIRGIL	2.59	2930
M	VIRGIL	3.01	3496
M	POSEIDON	1.26	2926
M	POSEIDON	1.52	2957
M	EROS	1.65	3050
M	EROS	2.19	3314
F	LUNA	0.03	158
F	LUNA	0.07	347
F	LUNA	0.07	347
F	LUNA	0.09	419
F	LUNA	0.09	433
F	LUNA	0.11	509
F	LUNA	0.12	565
F	LUNA	0.13	592
F	LUNA	0.15	735
F	LUNA	0.17	854
F	LUNA	0.20	1125
F	LUNA	0.21	1198
F	LUNA	0.25	1448
F	LUNA	0.24	1473
F	LUNA	0.33	1972
F	LUNA	0.33	2036
F	LUNA	0.36	2348
F	LUNA	0.39	2438
F	LUNA	0.58	2724
M	HELIOS	0.03	160
M	HELIOS	0.07	337
M	HELIOS	0.07	337
M	HELIOS	0.09	419
M	HELIOS	0.09	427
M	HELIOS	0.11	496
M	HELIOS	0.12	542
M	HELIOS	0.13	570
M	HELIOS	0.15	704
M	HELIOS	0.17	849
M	HELIOS	0.20	1110
M	HELIOS	0.21	1140
M	HELIOS	0.25	1389
M	HELIOS	0.24	1407
M	HELIOS	0.33	1861
M	HELIOS	0.33	1970
M	HELIOS	0.36	2106
M	HELIOS	0.39	2288
M	HELIOS	0.58	2679
F	MOON	0.04	278
F	MOON	0.05	381
F	MOON	0.07	501
F	MOON	0.09	585
F	MOON	0.11	681
F	MOON	0.15	1043
F	MOON	0.17	1125
F	MOON	0.21	1427
F	MOON	0.25	1725
F	MOON	0.32	2225
F	MOON	0.60	2906
F	MOON	0.52	2951
F	MOON	3.63	3450
F	MOON	2.47	3541
F	MOON	13.64	3577
F	MOON	13.45	3581
F	MOON	13.42	3632
F	MOON	15.28	3860
F	MOON	14.30	3880
F	MOON	14.51	4170
F	MOON	15.56	4320
F	MOON	15.45	4340
F	MOON	15.60	4370
F	MOON	14.81	4720
F	MOON	16.14	5070
F	MOON	15.97	5090
F	MOON	15.78	5430
F	MOON	15.75	5540
F	MOON	14.99	5620
F	MOON	1.78	3500
F	MOON	13.85	4408
F	MOON	13.99	4900
M	SUN	0.04	307
M	SUN	0.05	428
M	SUN	0.07	558
M	SUN	0.09	636
M	SUN	0.11	785
M	SUN	0.17	1235
M	SUN	0.15	1244
M	SUN	0.21	1589
M	SUN	0.25	1834
M	APOLLO	0.00	113
M	APOLLO	0.00	121
M	APOLLO	0.01	162
M	APOLLO	0.06	315
M	APOLLO	0.07	342
M	APOLLO	0.10	528
M	APOLLO	0.14	817
M	APOLLO	0.15	873
M	APOLLO	0.19	1180
M	APOLLO	0.21	1317
M	APOLLO	0.26	1520
M	APOLLO	0.58	2189
M	APOLLO	0.62	2250
M	APOLLO	0.46	2270
M	APOLLO	0.54	2472
F	JUNO	0.00	82
F	JUNO	0.00	94
F	JUNO	0.01	130
F	JUNO	0.06	280
F	JUNO	0.09	336
F	JUNO	0.10	500
F	JUNO	0.15	655
F	JUNO	0.14	792
F	JUNO	0.19	1226
F	JUNO	0.21	1385
F	JUNO	0.26	1680
F	JUNO	0.58	2452
F	JUNO	0.62	2472
F	JUNO	0.46	2475
F	JUNO	0.54	2633
F	LEDA	0.00	112
F	LEDA	0.00	117
F	LEDA	0.01	165
F	LEDA	0.06	319
F	LEDA	0.09	366
F	LEDA	0.10	462
F	LEDA	0.14	555
F	LEDA	0.15	863
F	LEDA	0.19	1180
F	LEDA	0.21	1317
F	LEDA	0.26	1589
F	LEDA	0.46	2381
F	LEDA	0.58	2381
F	LEDA	0.62	2403
F	LEDA	0.54	2472
F	LEDA	1.16	3042
F	CALLISTO	13.96	2990
F	CALLISTO	14.62	3100
F	CALLISTO	10.50	3105
F	CALLISTO	13.65	3110
F	CALLISTO	5.66	3133
F	CALLISTO	12.37	3138
F	CALLISTO	12.18	3160
F	CALLISTO	9.18	3169
F	CALLISTO	2.69	3210
F	CALLISTO	13.39	3210
F	CALLISTO	11.03	3219
F	CALLISTO	2.75	3310
F	CALLISTO	4.58	3315
F	CALLISTO	12.63	3346
F	CALLISTO	7.68	3365
F	CALLISTO	14.90	3370
F	CALLISTO	14.98	3520
F	CALLISTO	6.02	3528
F	CALLISTO	11.70	3582
F	CALLISTO	12.70	3637
F	CALLISTO	4.30	3673
F	CALLISTO	10.78	3704
F	CALLISTO	2.78	3245
F	CALLISTO	2.80	3346
F	CALLISTO	4.97	4381
F	CALLISTO	5.01	4431
F	CALLISTO	5.84	3505
F	CALLISTO	5.93	3854
M	UMBRIEL	0.01	170
M	UMBRIEL	0.03	271
M	DEIMOS	0.01	165
M	DEIMOS	0.03	279
M	ARES	0.01	111
M	ARES	0.02	182
M	ARES	0.58	2560
M	ARES	0.47	2700
M	ARES	2.73	3140
M	ARES	5.78	3227
M	ARES	4.92	3374
M	ARES	1.43	3405
M	ARES	2.65	3455
M	ARES	7.12	3568
M	ARES	5.61	3632
M	ARES	4.53	3973
M	ARES	4.25	4009
M	JOVIAN	0.01	115
M	JOVIAN	0.02	187
M	JOVIAN	0.58	2515
M	JOVIAN	0.47	2679
M	JOVIAN	10.73	3232
M	JOVIAN	1.43	3400
M	SIRIUS	0.01	115
M	SIRIUS	0.02	185
M	SIRIUS	0.58	2270
M	SIRIUS	0.47	2430
F	MARTIA	0.01	92
F	MARTIA	0.02	147
F	MARTIA	0.58	2415
F	MARTIA	0.47	2497
F	MARTIA	1.43	3474
M	CANOPUS	25.06	3200
M	CANOPUS	23.21	3250
M	CANOPUS	25.10	3270
M	CANOPUS	26.05	3290
M	CANOPUS	20.31	3300
M	CANOPUS	25.09	3320
M	CANOPUS	25.84	3320
M	CANOPUS	21.04	3325
M	CANOPUS	23.17	3330
M	CANOPUS	25.82	3360
M	CANOPUS	20.93	3380
M	CANOPUS	23.77	3380
M	CANOPUS	24.85	3380
M	CANOPUS	25.91	3380
M	CANOPUS	26.13	3400
M	CANOPUS	22.88	3410
M	CANOPUS	23.76	3410
M	CANOPUS	22.07	3420
M	CANOPUS	23.88	3420
M	CANOPUS	25.94	3420
M	CANOPUS	27.05	3420
M	CANOPUS	28.01	3420
M	CANOPUS	25.98	3440
M	CANOPUS	26.19	3440
M	CANOPUS	23.07	3470
M	CANOPUS	25.18	3470
M	CANOPUS	25.80	3480
M	CANOPUS	27.37	3480
M	CANOPUS	27.53	3480
M	CANOPUS	27.88	3480
M	CANOPUS	19.81	3500
M	CANOPUS	24.09	3500
M	CANOPUS	25.79	3500
M	CANOPUS	27.46	3500
M	CANOPUS	22.57	3510
M	CANOPUS	5.18	3514
M	CANOPUS	25.78	3520
M	CANOPUS	26.90	3530
M	CANOPUS	24.11	3540
M	CANOPUS	20.35	3550
M	CANOPUS	21.23	3555
M	CANOPUS	23.42	3560
M	CANOPUS	20.33	3570
M	CANOPUS	5.59	3573
M	CANOPUS	23.57	3580
M	CANOPUS	22.21	3600
M	CANOPUS	23.75	3600
M	CANOPUS	26.37	3600
M	CANOPUS	24.95	3620
M	CANOPUS	25.76	3620
M	CANOPUS	25.77	3620
M	CANOPUS	22.38	3630
M	CANOPUS	22.71	3640
M	CANOPUS	3.70	3673
M	CANOPUS	25.76	3680
M	CANOPUS	27.18	3680
M	CANOPUS	27.79	3680
M	CANOPUS	20.80	3700
M	CANOPUS	24.26	3700
M	CANOPUS	27.28	3700
M	CANOPUS	11.78	3714
M	CANOPUS	26.78	3760
M	CANOPUS	20.41	3770
M	CANOPUS	19.77	3780
M	CANOPUS	13.82	3786
M	CANOPUS	25.51	3800
M	CANOPUS	26.76	3800
M	CANOPUS	5.68	3809
M	CANOPUS	26.51	3880
M	CANOPUS	24.44	3890
M	CANOPUS	21.36	3920
M	CANOPUS	24.40	3930
M	CANOPUS	16.26	3997
M	CANOPUS	19.75	4020
M	CANOPUS	27.69	4020
M	CANOPUS	7.18	4036
M	CANOPUS	12.15	4046
M	CANOPUS	18.43	4050
M	CANOPUS	20.71	4060
M	CANOPUS	24.54	4060
M	CANOPUS	19.54	4100
M	CANOPUS	21.66	4160
M	CANOPUS	24.47	4180
M	CANOPUS	17.47	4190
M	CANOPUS	20.58	4220
M	CANOPUS	25.63	4220
M	CANOPUS	26.70	4220
M	CANOPUS	15.67	4267
M	CANOPUS	21.52	4340
M	CANOPUS	17.61	4350
M	CANOPUS	14.47	4409
M	CANOPUS	18.25	4490
M	ENCELADUS	0.00	113
M	ENCELADUS	1.71	2892
M	ENCELADUS	1.77	2900
M	PATROCLUS	0.00	101
M	PATROCLUS	1.71	3092
M	PATROCLUS	1.77	3095
M	ANTARES	1.72	2940
M	ANTARES	1.51	2962
M	ANTARES	1.62	3010
M	MERCUTIO	0.40	1786
M	MERCUTIO	0.91	2615
M	MERCUTIO	1.75	2751
M	MERCUTIO	1.72	2973
M	MERCUTIO	1.30	2982
M	POLARIS	0.90	2693
M	POLARIS	1.71	3069
F	VEGA	0.90	2774
F	VEGA	9.47	3023
F	VEGA	9.44	3056
F	VEGA	4.51	3250
F	VEGA	1.66	3300
F	VEGA	1.71	3364
F	VEGA	7.46	3527.5
F	VEGA	3.11	3532
F	VEGA	5.91	3546
F	VEGA	6.82	3627.5
F	VEGA	8.10	3704
F	VEGA	3.70	3365
F	VEGA	3.85	4077
F	VEGA	4.77	3605
F	VEGA	4.83	3654
F	VEGA	4.91	5116
F	DEMETER	14.46	3440
F	DEMETER	3.22	3501
F	DEMETER	4.67	3541
F	DEMETER	3.47	3564
F	DEMETER	4.62	3755
F	DEMETER	2.83	3863.5
F	DEMETER	2.98	4601
F	DEMETER	3.84	3501
F	DEMETER	3.92	3786
F	DEMETER	4.01	4944
M	Amor	24.43	2740
M	Amor	32.10	3160
M	Amor	24.45	3180
M	Amor	24.34	3200
M	Amor	32.09	3240
M	Amor	15.42	3260
M	Amor	24.76	3260
M	Amor	18.08	3310
M	Amor	18.35	3310
M	Amor	28.61	3310
M	Amor	28.82	3311
M	Amor	27.38	3320
M	Amor	30.10	3325
M	Amor	18.12	3330
M	Amor	31.12	3340
M	Amor	17.99	3360
M	Amor	24.18	3360
M	Amor	30.02	3360
M	Amor	31.22	3380
M	Amor	17.10	3400
M	Amor	17.15	3400
M	Amor	30.07	3400
M	Amor	31.99	3400
M	Amor	15.23	3405
M	Amor	30.07	3405
M	Amor	27.88	3420
M	Amor	19.27	3430
M	Amor	28.07	3430
M	Amor	14.46	3440
M	Amor	16.30	3440
M	Amor	21.10	3440
M	Amor	26.81	3440
M	Amor	26.87	3440
M	Amor	28.50	3440
M	Amor	31.85	3440
M	Amor	27.41	3460
M	Amor	31.26	3460
M	Amor	19.07	3470
M	Amor	30.15	3475
M	Amor	21.95	3480
M	Amor	29.04	3480
M	Amor	31.93	3480
M	Amor	23.81	3490
M	Amor	30.12	3495
M	Amor	24.51	3500
M	Amor	29.26	3500
M	Amor	30.20	3505
M	Amor	20.96	3510
M	Amor	23.16	3520
M	Amor	23.37	3520
M	Amor	23.45	3520
M	Amor	27.21	3520
M	Amor	30.88	3530
M	Amor	20.10	3540
M	Amor	22.11	3540
M	Amor	26.83	3540
M	Amor	27.31	3540
M	Amor	18.16	3550
M	Amor	30.18	3550
M	Amor	19.87	3560
M	Amor	22.08	3560
M	Amor	22.84	3560
M	Amor	24.82	3560
M	Amor	27.19	3560
M	Amor	30.48	3560
M	Amor	31.81	3560
M	Amor	23.04	3570
M	Amor	16.29	3580
M	Amor	27.02	3580
M	Amor	28.02	3580
M	Amor	30.89	3580
M	Amor	31.06	3580
M	Amor	31.18	3580
M	Amor	22.36	3590
M	Amor	13.25	3600
M	Amor	15.12	3600
M	Amor	16.03	3600
M	Amor	27.12	3600
M	Amor	27.23	3600
M	Amor	30.41	3610
M	Amor	19.46	3620
M	Amor	21.25	3620
M	Amor	31.01	3620
M	Amor	31.48	3620
M	Amor	30.97	3625
M	Amor	24.68	3640
M	Amor	24.97	3640
M	Amor	25.83	3640
M	Amor	27.25	3640
M	Amor	30.87	3640
M	Amor	31.60	3640
M	Amor	31.68	3640
M	Amor	18.81	3650
M	Amor	31.35	3650
M	Amor	28.21	3655
M	Amor	20.80	3660
M	Amor	24.01	3660
M	Amor	29.39	3660
M	Amor	30.28	3660
M	Amor	30.24	3670
M	Amor	18.60	3700
M	Amor	24.54	3700
M	Amor	26.03	3700
M	Amor	31.73	3700
M	Amor	20.61	3720
M	Amor	21.75	3720
M	Amor	25.01	3720
M	Amor	27.17	3720
M	Amor	30.91	3720
M	Amor	29.83	3740
M	Amor	30.49	3740
M	Amor	23.59	3760
M	Amor	23.59	3760
M	Amor	25.95	3760
M	Amor	27.00	3760
M	Amor	27.62	3760
M	Amor	29.91	3760
M	Amor	30.80	3760
M	Amor	30.76	3770
M	Amor	30.56	3775
M	Amor	21.75	3780
M	Amor	30.95	3780
M	Amor	16.93	3800
M	Amor	25.64	3800
M	Amor	26.18	3800
M	Amor	30.36	3800
M	Amor	10.80	3804
M	Amor	11.45	3808
M	Amor	27.16	3820
M	Amor	29.53	3820
M	Amor	8.76	3827
M	Amor	9.13	3832
M	Amor	22.61	3840
M	Amor	25.43	3840
M	Amor	30.70	3840
M	Amor	30.56	3855
M	Amor	19.66	3860
M	Amor	25.51	3860
M	Amor	25.53	3860
M	Amor	2.67	3868
M	Amor	20.51	3880
M	Amor	25.29	3880
M	Amor	25.89	3880
M	Amor	20.46	3900
M	Amor	24.65	3900
M	Amor	26.64	3920
M	Amor	29.76	3935
M	Amor	21.48	3940
M	Amor	26.48	3940
M	Amor	29.62	3940
M	Amor	21.42	3950
M	Amor	16.81	3960
M	Amor	12.65	3969
M	Amor	27.16	3980
M	Amor	29.68	4060
M	Amor	17.48	4080
M	Amor	28.80	4090
M	Amor	4.17	4113
M	Amor	16.75	4160
M	Amor	16.49	4320
M	Amor	27.83	4880
F	MOON-A	0.00	125
M	ALTAIR	0.00	68
M	PROCYON	0.00	96
M	PROCYON	2.35	3010
M	PROCYON	2.25	3105
F	LIBRA	0.30	1791
F	BELLONA	0.89	2870
F	EARTHA	14.25	3927
F	EARTHA	13.78	3963.5
F	EARTHA	12.75	4413
F	EARTHA	13.73	4666
F	EARTHA	14.36	4794
F	EARTHA	14.57	4885
F	EARTHA	14.47	4956
M	ALDEBERAN	3.86	3019
M	ALDEBERAN	3.74	3232
M	ALDEBERAN	3.15	3450
M	REGULUS	3.84	2951
M	REGULUS	3.76	3218
M	REGULUS	2.73	3223
M	REGULUS	1.60	3232
M	REGULUS	3.59	3236
M	REGULUS	2.76	3241
M	REGULUS	1.70	3414
M	REGULUS	3.19	3432
F	AMALTHEA	3.30	3192
F	AMALTHEA	1.70	3439
F	AMALTHEA	3.19	3646
F	AMALTHEA	2.86	4435
F	AMALTHEA	2.93	4607
F	CLOTHO	35.68	2430
F	CLOTHO	29.45	2950
F	CLOTHO	27.38	3020
F	CLOTHO	35.51	3040
F	CLOTHO	34.59	3080
F	CLOTHO	34.64	3090
F	CLOTHO	34.61	3110
F	CLOTHO	34.88	3110
F	CLOTHO	34.80	3140
F	CLOTHO	34.84	3160
F	CLOTHO	34.57	3200
F	CLOTHO	29.97	3210
F	CLOTHO	34.95	3210
F	CLOTHO	30.62	3280
F	CLOTHO	28.53	3310
F	CLOTHO	30.07	3310
F	CLOTHO	27.04	3320
F	CLOTHO	35.34	3340
F	CLOTHO	28.70	3400
F	CLOTHO	34.55	3420
F	CLOTHO	15.92	3436
F	CLOTHO	34.75	3440
F	CLOTHO	35.16	3440
F	CLOTHO	31.58	3460
F	CLOTHO	33.67	3490
F	CLOTHO	15.91	3532
F	CLOTHO	32.76	3540
F	CLOTHO	34.46	3540
F	CLOTHO	30.20	3550
F	CLOTHO	32.48	3560
F	CLOTHO	34.47	3600
F	CLOTHO	33.78	3620
F	CLOTHO	31.37	3640
F	CLOTHO	32.29	3660
F	CLOTHO	33.29	3660
F	CLOTHO	33.42	3680
F	CLOTHO	29.88	3730
F	CLOTHO	15.93	3763
F	CLOTHO	29.76	3780
F	CLOTHO	31.89	3800
F	CLOTHO	32.12	3800
F	CLOTHO	34.69	3840
F	CLOTHO	27.00	3846
F	CLOTHO	30.83	3870
F	CLOTHO	34.04	3870
F	CLOTHO	32.94	3920
F	CLOTHO	22.39	3944
F	CLOTHO	34.22	3970
F	CLOTHO	26.35	3993
F	CLOTHO	33.25	4000
F	CLOTHO	31.06	4060
F	CLOTHO	28.92	4080
F	CLOTHO	31.94	4100
F	CLOTHO	33.06	4120
F	CLOTHO	24.68	4145
F	CLOTHO	32.05	4170
F	CLOTHO	34.40	4200
F	CLOTHO	34.41	4200
F	CLOTHO	21.37	4258
F	CLOTHO	21.19	4412
F	CLOTHO	14.75	4449
F	CLOTHO	28.99	4510
F	CLOTHO	23.08	4716
F	CLOTHO	15.01	4742
F	CLOTHO	14.60	5039
F	CLOTHO	19.38	4431
F	CLOTHO	19.46	5070
F	CLOTHO	19.54	5584
M	AQUARIUS	2.59	2292
M	AQUARIUS	1.93	2987
M	AQUARIUS	1.26	3045
M	AQUARIUS	1.54	3269
F	THALIA	13.23	3269
F	THALIA	17.95	3650
F	THALIA	17.85	4038
F	THALIA	15.35	4025
F	ANANKE	1.70	3125
M	EARTH II	0.99	3009.5
M	EARTH II	2.57	3432
M	EARTH II	3.76	3704
M	EARTH II	6.23	3964
F	VIRGO	16.88	3123
F	VIRGO	16.73	3587
F	VIRGO	14.54	3782
F	VIRGO	15.70	4077
F	VIRGO	14.45	4099
F	VIRGO	12.50	4117
F	VELA	15.75	3413
F	VELA	14.35	3637
F	VELA	16.18	3859
F	VELA	15.53	3959
F	VELA	14.49	3972
F	VELA	14.67	4253
F	VELA	14.58	4563
M	RIGEL	7.74	3096.5
M	RIGEL	11.96	3138
M	RIGEL	8.23	3196
M	RIGEL	6.78	3245
M	RIGEL	7.62	3282.5
M	RIGEL	15.86	3420
M	RIGEL	11.73	3515
M	RIGEL	10.14	3523
M	RIGEL	11.46	3532
M	RIGEL	13.14	3819
M	RIGEL	12.74	3823
M	RIGEL	14.34	3880
M	RIGEL	15.57	3890
M	RIGEL	14.91	4110
M	RIGEL	13.32	4127
M	RIGEL	13.65	4159
M	TAURUS	0.00	95.1
M	TAURUS	1.80	3019
M	TAURUS	2.75	3101
M	TAURUS	2.64	3632
M	LUPUS	0.00	108.7
M	VIRGO-A	0.00	92
M	GRUS	0.48	2152
M	GRUS	0.72	2778
M	BOOTES	0.48	1965
M	BOOTES	4.88	2996
M	BOOTES	2.73	3165
M	BOOTES	6.76	3238
M	BOOTES	2.56	3318
M	BOOTES	8.44	3628
M	CYGNUS	0.04	239.4
M	CYGNUS	0.27	1689
M	CYGNUS	0.37	2170
M	CYGNUS	2.14	3283
M	CYGNUS	2.55	4104
F	AQUILA	0.04	220.8
F	AQUILA	0.27	1498
F	AQUILA	0.37	1993
F	AQUILA	1.92	2901
F	AQUILA	2.62	3187
F	AQUILA	2.14	3232
F	AQUILA	2.55	3296
M	ALCOR	2.50	4195
F	SAGITTA	0.18	673
F	SAGITTA	0.46	2115
F	SAGITTA	4.46	3482
F	SAGITTA	3.56	3601
F	CAPELLA	0.18	843
F	CAPELLA	0.46	2588
M	MARS	25.94	2260
M	MARS	25.94	2260
M	MARS	25.90	2820
M	MARS	24.27	2929
M	MARS	19.47	3069
M	MARS	25.35	3078
M	MARS	14.51	3151
M	MARS	18.36	3223
M	MARS	12.26	3245
M	MARS	14.01	3246
M	MARS	23.31	3260
M	MARS	23.68	3292
M	MARS	14.27	3360
M	MARS	22.08	3900
M	MARS	19.10	4298
F	ASTRAEA	0.79	2202
F	ASTRAEA	1.63	2569
F	VIRGO-B	0.00	108
F	ELARA	0.84	2138
M	SCORPIUS	0.65	2506
M	LEO	1.97	3110
M	CENTAURUS	8.09	3160
M	CENTAURUS	7.98	3241
M	CENTAURUS	10.13	3270
M	CENTAURUS	1.97	3274
M	CENTAURUS	4.16	3287
M	CENTAURUS	7.84	3300
M	CENTAURUS	7.18	3328
M	CENTAURUS	5.54	3354
M	CENTAURUS	9.96	3440
M	CENTAURUS	9.27	3510
M	CENTAURUS	7.33	3614
M	CENTAURUS	8.48	3620
M	CENTAURUS	8.98	3690
M	CENTAURUS	9.74	3690
M	CENTAURUS	9.55	3760
M	CENTAURUS	2.66	3808.5
M	CENTAURUS	9.59	3820
M	CENTAURUS	9.44	3860
M	CENTAURUS	5.75	3959
M	CENTAURUS	6.39	4046
M	CENTAURUS	7.63	4158
M	CENTAURUS	3.51	4281.5
F	PLEIAD	0.55	2261
F	PLEIAD	1.02	2638
F	PLEIAD	1.56	3205
F	HYAD	0.55	2479
F	AURIGA	0.55	2328
F	AURIGA	1.94	2992
F	AURIGA	4.42	3169
F	AURIGA	4.51	3350
M	ERIDANUS	1.11	2833
M	ERIDANUS	1.97	3064
M	PUPPIS	1.11	2869
M	PUPPIS	1.37	3232
M	MARTIAL	0.48	2375
M	MARTIAL	5.13	3178
M	MARTIAL	5.24	3254
M	MARTIAL	5.09	3323
M	MARTIAL	1.48	3327.5
M	MARTIAL	5.70	3345
M	MARTIAL	5.93	3450
M	MARTIAL	4.97	3477
M	MARTIAL	5.51	3541
M	MARTIAL	4.86	3964
M	MARTIAL	4.47	4154
M	HAMAL	0.51	1661
M	THUBAN	0.72	2742
M	THUBAN	5.76	2778
M	THUBAN	12.01	2800
M	THUBAN	11.15	2870
M	THUBAN	9.92	2920
M	THUBAN	16.87	3000
M	THUBAN	16.86	3030
M	THUBAN	11.45	3050
M	THUBAN	15.24	3060
M	THUBAN	16.34	3060
M	THUBAN	5.57	3087
M	THUBAN	14.81	3100
M	THUBAN	16.02	3110
M	THUBAN	12.30	3120
M	THUBAN	5.65	3128
M	THUBAN	12.22	3130
M	THUBAN	16.19	3130
M	THUBAN	11.35	3140
M	THUBAN	11.10	3150
M	THUBAN	8.76	3160
M	THUBAN	13.86	3160
M	THUBAN	16.33	3160
M	THUBAN	12.45	3180
M	THUBAN	10.09	3190
M	THUBAN	15.80	3200
M	THUBAN	16.23	3200
M	THUBAN	15.98	3210
M	THUBAN	16.15	3210
M	THUBAN	12.97	3220
M	THUBAN	16.27	3220
M	THUBAN	12.76	3230
M	THUBAN	16.13	3230
M	THUBAN	11.12	3240
M	THUBAN	13.27	3240
M	THUBAN	7.30	3246
M	THUBAN	16.07	3250
M	THUBAN	15.96	3260
M	THUBAN	11.26	3280
M	THUBAN	14.15	3350
M	THUBAN	14.33	3360
M	THUBAN	10.84	3370
M	THUBAN	15.05	3370
M	THUBAN	15.42	3370
M	THUBAN	15.42	3370
M	THUBAN	11.58	3400
M	THUBAN	13.33	3400
M	THUBAN	6.99	3423
M	THUBAN	16.72	3470
M	THUBAN	13.51	3500
M	THUBAN	13.68	3520
M	THUBAN	14.68	3520
M	THUBAN	1.48	3523
M	THUBAN	14.44	3600
M	THUBAN	8.34	3610
M	THUBAN	16.55	3620
M	THUBAN	9.31	3640
M	THUBAN	14.63	3680
M	THUBAN	10.30	3760
M	THUBAN	13.43	3840
M	THUBAN	15.61	3840
M	THUBAN	7.45	3855
M	THUBAN	10.38	3950
M	THUBAN	4.47	4236
M	CAPH	3.76	3032
M	CAPH	6.75	3223
M	CAPH	4.95	3228
M	CAPH	6.17	3259
M	CAPH	3.55	3546
M	CAPH	4.72	3563.5
M	CAPH	5.24	3568
M	CAPH	6.50	3917.5
M	CAPH	7.52	4236
F	AMALTHEA-B	0.00	101.5
M	BETELGEUSE II	3.44	4309
M	SULAPHAT	0.22	1160
M	SULAPHAT	0.95	2697
M	ALADFAR	0.18	706
M	ALADFAR	0.22	787
F	VULPECULA	0.15	545
F	VULPECULA	0.22	610
M	ACHERNAR	0.14	726
M	ACHERNAR	3.24	2869
M	ACHERNAR	3.45	4004
M	ZUBENUBI	0.14	695
M	ZUBENUBI	9.81	2860
M	ZUBENUBI	9.90	2940
M	ZUBENUBI	11.97	2960
M	ZUBENUBI	10.32	2970
M	ZUBENUBI	9.79	3050
M	ZUBENUBI	12.03	3080
M	ZUBENUBI	9.73	3110
M	ZUBENUBI	10.16	3120
M	ZUBENUBI	10.22	3140
M	ZUBENUBI	10.39	3140
M	ZUBENUBI	12.13	3140
M	ZUBENUBI	8.92	3160
M	ZUBENUBI	9.11	3160
M	ZUBENUBI	10.65	3280
M	ZUBENUBI	11.16	3320
M	ZUBENUBI	10.13	3340
M	ZUBENUBI	10.55	3340
M	ZUBENUBI	9.26	3410
M	ZUBENUBI	10.63	3450
M	ZUBENUBI	12.41	3470
M	ZUBENUBI	11.45	3560
M	ZUBENUBI	10.95	3580
M	ZUBENUBI	6.78	3605
M	ZUBENUBI	11.35	3670
M	ZUBENUBI	8.50	3700
M	ZUBENUBI	12.29	3720
M	ZUBENUBI	9.40	3790
M	ZUBENUBI	5.10	3859
M	ZUBENUBI	7.42	3859
M	ZUBENUBI	4.74	3884
F	CORCAROLI	0.14	652
M	OCTANS	17.27	2920
M	OCTANS	9.75	3050
M	OCTANS	15.92	3060
M	OCTANS	15.90	3080
M	OCTANS	16.14	3100
M	OCTANS	13.35	3110
M	OCTANS	16.04	3130
M	OCTANS	14.28	3140
M	OCTANS	15.94	3160
M	OCTANS	15.98	3160
M	OCTANS	6.75	3198
M	OCTANS	16.00	3200
M	OCTANS	16.01	3200
M	OCTANS	13.76	3220
M	OCTANS	15.85	3240
M	OCTANS	16.14	3260
M	OCTANS	17.64	3260
M	OCTANS	11.18	3269
M	OCTANS	17.21	3310
M	OCTANS	16.07	3340
M	OCTANS	16.31	3340
M	OCTANS	16.35	3340
M	OCTANS	17.03	3340
M	OCTANS	11.36	3350
M	OCTANS	16.86	3360
M	OCTANS	9.66	3370
M	OCTANS	16.32	3380
M	OCTANS	17.04	3390
M	OCTANS	11.95	3410
M	OCTANS	16.21	3410
M	OCTANS	16.72	3420
M	OCTANS	13.15	3440
M	OCTANS	4.71	3515
M	OCTANS	10.41	3530
M	OCTANS	9.20	3537
M	OCTANS	16.52	3560
M	OCTANS	17.50	3580
M	OCTANS	12.75	3600
M	OCTANS	5.08	3632
M	OCTANS	8.60	3678
M	OCTANS	7.40	3713
M	OCTANS	10.54	3830
M	OCTANS	3.48	4240
F	MENSA	0.50	2646.5
F	TUCANA	0.50	2873.5
M	PICTOR	0.55	2176
F	PYXIS	0.55	2511
F	PRAESEPE	0.89	2656
F	PRAESEPE	10.50	3310
F	PRAESEPE	10.23	3330
F	PRAESEPE	10.57	3340
F	PRAESEPE	10.43	3440
F	PRAESEPE	6.33	3490
F	PRAESEPE	3.27	3541
F	PRAESEPE	11.45	3560
F	PRAESEPE	7.67	3579
F	PRAESEPE	11.02	3580
F	PRAESEPE	6.47	3632
F	PRAESEPE	9.47	3700
F	PRAESEPE	9.61	3830
F	PRAESEPE	10.16	3860
F	PRAESEPE	8.27	3912
F	PRAESEPE	6.66	3950
F	PRAESEPE	3.95	4567
F	PRAESEPE	5.82	4240
F	ALHENA	0.01	91.5
F	ALHENA	0.61	2524
F	MINTAKA	0.01	103.4
F	MINTAKA	0.93	2502
F	MINTAKA	1.22	2820
F	LEONIA	1.12	2942
F	LEONIA	1.90	3314
F	LEONIA	2.44	3369
F	SADR	1.12	2560
F	SADR	2.44	2860
F	SADR	2.46	3028
F	SADR	2.95	4217
M	CIRCINUS	5.20	2610
M	CIRCINUS	5.63	2800
M	CIRCINUS	1.48	2828
M	CIRCINUS	3.27	3214
M	CIRCINUS	4.28	3360
M	CIRCINUS	5.45	3440
M	CIRCINUS	3.11	3510
M	CIRCINUS	2.32	3841
F	CENTAURIA	1.45	2869
F	KAY	2.50	3192
M	RUMBLES	2.53	3568
M	KENT	0.52	2197
M	KENT	1.04	2356
M	KENT	2.20	2911
M	KENT	2.38	3051
M	KENT	2.71	3201
M	KENT	4.99	3250
M	KENT	3.97	3360
M	KENT	3.40	3473
M	KENT	4.63	3610
F	MERCURIA	8.60	3568
F	DAVIDA	15.22	3220
F	DAVIDA	16.62	3240
F	DAVIDA	14.40	3250
F	DAVIDA	16.21	3260
F	DAVIDA	14.20	3300
F	DAVIDA	12.05	3320
F	DAVIDA	8.64	3330
F	DAVIDA	8.36	3350
F	DAVIDA	15.34	3360
F	DAVIDA	7.65	3401
F	DAVIDA	11.98	3430
F	DAVIDA	11.73	3490
F	DAVIDA	5.60	3536
F	DAVIDA	9.64	3540
F	DAVIDA	12.19	3570
F	DAVIDA	11.84	3640
F	DAVIDA	12.48	3640
F	DAVIDA	11.42	3700
F	DAVIDA	12.38	3800
F	DAVIDA	7.19	3973
F	DAVIDA	11.58	4020
F	DAVIDA	6.40	4022
F	DAVIDA	13.80	4150
F	DAVIDA	7.35	4153
F	DAVIDA	14.82	4220
F	DAVIDA	10.29	4410
F	DAVIDA	11.65	4480
F	DAVIDA	9.95	4530
F	DAVIDA	10.43	4610
F	DAVIDA	11.16	4610
F	DAVIDA	10.93	4950
F	DAVIDA	10.14	5010
F	DAVIDA	10.76	5010
F	LETITIA	0.22	795
F	LETITIA	0.58	1113
F	LETITIA	0.83	1609
F	LETITIA	1.48	2288
F	LETITIA	5.44	2750
F	LETITIA	3.52	2770
F	LETITIA	2.68	2792
F	LETITIA	6.46	2820
F	LETITIA	3.28	2828
F	LETITIA	5.26	2860
F	LETITIA	4.68	2930
F	LETITIA	4.62	3040
F	LETITIA	4.49	3170
F	LETITIA	6.03	3250
F	Hebe	0.13	487
F	Hebe	0.27	1267
F	Hebe	0.40	1674
F	Hebe	1.13	1740
F	Hebe	0.98	2324
F	Hebe	5.33	2440
F	Hebe	1.32	2510
F	Hebe	17.45	2520
F	Hebe	17.45	2540
F	Hebe	15.42	2560
F	Hebe	15.54	2560
F	Hebe	23.04	2560
F	Hebe	23.08	2560
F	Hebe	23.15	2560
F	Hebe	1.44	2600
F	Hebe	8.46	2600
F	Hebe	15.56	2600
F	Hebe	16.78	2600
F	Hebe	16.22	2620
F	Hebe	7.34	2640
F	Hebe	17.66	2640
F	Hebe	1.59	2660
F	Hebe	8.53	2660
F	Hebe	8.70	2660
F	Hebe	15.49	2660
F	Hebe	16.59	2660
F	Hebe	17.24	2660
F	Hebe	17.57	2660
F	Hebe	20.58	2660
F	Hebe	22.57	2660
F	Hebe	16.90	2680
F	Hebe	22.99	2680
F	Hebe	16.72	2700
F	Hebe	20.75	2700
F	Hebe	15.28	2720
F	Hebe	22.92	2720
F	Hebe	5.48	2740
F	Hebe	15.72	2740
F	Hebe	22.62	2740
F	Hebe	20.65	2750
F	Hebe	20.66	2750
F	Hebe	20.58	2760
F	Hebe	22.69	2760
F	Hebe	15.91	2770
F	Hebe	20.71	2770
F	Hebe	20.62	2780
F	Hebe	20.70	2780
F	Hebe	18.35	2800
F	Hebe	22.64	2800
F	Hebe	22.82	2800
F	Hebe	20.53	2820
F	Hebe	20.78	2820
F	Hebe	20.87	2820
F	Hebe	22.89	2820
F	Hebe	18.27	2830
F	Hebe	17.13	2840
F	Hebe	17.94	2840
F	Hebe	18.18	2840
F	Hebe	20.39	2840
F	Hebe	22.87	2840
F	Hebe	4.57	2850
F	Hebe	7.59	2860
F	Hebe	20.79	2860
F	Hebe	20.83	2860
F	Hebe	20.91	2860
F	Hebe	8.17	2880
F	Hebe	16.44	2880
F	Hebe	9.20	2900
F	Hebe	20.56	2900
F	Hebe	4.53	2910
F	Hebe	2.66	2920
F	Hebe	3.66	2920
F	Hebe	14.56	2920
F	Hebe	16.11	2920
F	Hebe	21.53	2920
F	Hebe	21.59	2920
F	Hebe	22.13	2920
F	Hebe	22.47	2920
F	Hebe	14.48	2940
F	Hebe	22.73	2940
F	Hebe	18.42	2960
F	Hebe	20.92	2960
F	Hebe	21.46	2960
F	Hebe	20.55	2980
F	Hebe	15.03	3000
F	Hebe	19.47	3000
F	Hebe	21.49	3000
F	Hebe	22.18	3000
F	Hebe	22.25	3000
F	Hebe	22.39	3000
F	Hebe	14.40	3010
F	Hebe	9.13	3020
F	Hebe	21.40	3020
F	Hebe	21.58	3020
F	Hebe	22.79	3020
F	Hebe	18.58	3035
F	Hebe	9.26	3040
F	Hebe	21.35	3040
F	Hebe	14.21	3060
F	Hebe	19.41	3060
F	Hebe	20.29	3060
F	Hebe	20.29	3060
F	Hebe	22.30	3060
F	Hebe	18.06	3080
F	Hebe	21.31	3080
F	Hebe	22.09	3080
F	Hebe	20.95	3100
F	Hebe	22.50	3100
F	Hebe	22.01	3105
F	Hebe	19.27	3110
F	Hebe	20.10	3120
F	Hebe	3.01	3130
F	Hebe	14.21	3140
F	Hebe	19.07	3140
F	Hebe	14.05	3160
F	Hebe	14.63	3160
F	Hebe	8.71	3180
F	Hebe	17.90	3180
F	Hebe	14.71	3200
F	Hebe	17.96	3200
F	Hebe	18.87	3200
F	Hebe	20.99	3200
F	Hebe	21.97	3200
F	Hebe	14.86	3220
F	Hebe	18.77	3220
F	Hebe	19.69	3220
F	Hebe	20.22	3220
F	Hebe	14.80	3240
F	Hebe	8.86	3260
F	Hebe	19.58	3260
F	Hebe	21.96	3290
F	Hebe	21.96	3295
F	Hebe	8.05	3300
F	Hebe	13.40	3300
F	Hebe	13.55	3320
F	Hebe	13.19	3360
F	Hebe	13.69	3360
F	Hebe	11.41	3400
F	Hebe	21.77	3410
F	Hebe	21.72	3420
F	Hebe	9.06	3430
F	Hebe	11.12	3430
F	Hebe	11.29	3440
F	Hebe	21.86	3440
F	Hebe	10.02	3450
F	Hebe	21.75	3450
F	Hebe	5.04	3460
F	Hebe	13.90	3460
F	Hebe	9.52	3480
F	Hebe	21.94	3480
F	Hebe	7.86	3490
F	Hebe	21.85	3540
F	Hebe	10.41	3560
F	Hebe	21.82	3560
F	Hebe	12.27	3700
F	Hebe	12.50	3720
F	Hebe	10.54	3730
F	Hebe	6.82	3880
F	Hebe	12.13	3960
F	Hebe	11.93	4050
F	Hebe	11.83	4080
F	Hebe	12.87	4280
F	Hebe	11.58	4300
F	Hebe	12.67	4360
F	Hebe	13.00	4420
F	Hebe	19.79	3260
F	Hebe	19.87	3560
F	Hebe	19.92	3680
F	Hebe	20.00	3680
F	Hebe	20.04	3845
F	Hebe	21.11	3060
F	Hebe	21.05	3120
F	Hebe	21.10	3240
F	Hebe	21.02	3320
F	Hebe	21.21	3360
F	Hebe	21.27	3520
F	RINGO	0.02	132
F	RINGO	0.20	510
F	RINGO	0.41	1750
F	RINGO	0.89	2540
F	RINGO	1.46	2620
F	RINGO	1.35	2680
F	RINGO	1.50	2720
F	RINGO	1.18	2820
F	RINGO	2.04	2930
F	RINGO	1.93	3020
F	RINGO	1.65	3100
M	JOHN	0.02	104
M	JOHN	0.03	280
M	JOHN	0.20	460
M	JOHN	0.41	1480
M	JOHN	0.89	2020
M	JOHN	1.14	2020
M	JOHN	1.35	2370
M	JOHN	1.18	2380
M	JOHN	1.46	2380
M	JOHN	2.04	2510
M	JOHN	1.50	2540
M	JOHN	1.93	2570
M	JOHN	1.65	2660
M	JOHN	1.64	2680
M	PAUL	0.02	113
M	PAUL	0.20	580
M	PAUL	0.41	1680
M	PAUL	1.40	1710
M	PAUL	1.46	1720
M	PAUL	1.56	1890
M	PAUL	1.51	1920
M	PAUL	1.50	1950
M	PAUL	1.55	1960
M	PAUL	1.56	1970
M	PAUL	1.54	1980
M	PAUL	1.35	1990
M	PAUL	1.52	2000
M	PAUL	1.57	2060
M	PAUL	1.18	2170
M	PAUL	1.63	2200
M	PAUL	1.65	2250
M	PAUL	1.73	2320
M	PAUL	1.71	2330
M	PAUL	0.89	2350
M	PAUL	1.74	2350
M	PAUL	1.67	2370
M	PAUL	1.81	2490
M	PAUL	1.93	2550
M	PAUL	2.04	2690
M	GEORGE	0.02	120
M	GEORGE	0.20	620
M	GEORGE	0.41	1770
M	GEORGE	1.18	2380
M	GEORGE	0.89	2490
M	GEORGE	1.46	2600
M	GEORGE	1.50	2610
M	GEORGE	1.35	2670
M	GEORGE	1.65	2750
M	GEORGE	2.04	2830
M	GEORGE	1.93	2950
M	SARPH	0.69	2027
M	SARPH	1.28	2566
M	SARPH	3.27	2633
M	SARPH	3.45	2800
M	SARPH	2.63	2880
M	SARPH	4.47	2960
M	SARPH	2.49	3020
M	SARPH	4.03	3220
M	JORO	0.75	2060
M	JANUS II	0.41	1300
M	JANUS II	0.99	2220
M	JANUS II	1.42	2260
F	PLEIDES	7.79	3500
F	PLEIDES	8.15	3520
F	PLEIDES	8.05	3570
F	PLEIDES	8.48	4240
F	PLEIDES	8.65	4500
F	HALE	7.46	3160
F	HALE	7.48	3180
F	HALE	6.34	3200
F	HALE	7.19	3200
F	HALE	7.53	3310
F	HALE	4.75	3350
F	HALE	4.65	3370
F	HALE	6.63	3380
F	HALE	7.18	3400
F	HALE	4.80	3460
F	HALE	7.32	3460
F	HALE	5.70	3530
F	HALE	7.39	3540
F	HALE	6.25	3640
F	HALE	7.20	3640
F	HALE	6.09	3650
F	HALE	5.22	3720
F	HALE	5.32	3720
F	HALE	5.39	3730
F	HALE	5.24	3770
F	HALE	5.55	4030
F	HALE	4.99	3500
F	HALE	5.90	3970
F	HALE	6.99	4120
M	BOPP	11.95	2820
M	BOPP	11.58	3300
M	BOPP	11.05	3310
M	BOPP	10.85	3320
M	BOPP	9.75	3540
M	BOPP	11.29	3550
M	BOPP	11.21	3700
M	BOPP	10.35	3850
M	BOPP	9.60	3860
M	BOPP	10.65	3920
F	DAWN	7.23	3240
F	DAWN	7.18	3290
F	DAWN	7.09	3300
F	DAWN	7.23	3300
F	DAWN	7.33	3300
F	DAWN	7.40	3390
F	DAWN	7.39	3400
F	DAWN	7.31	3440
F	DAWN	7.47	3445
F	DAWN	7.45	3500
F	DAWN	7.46	3500
F	DAWN	7.49	3640
F	JUPITER II	7.23	3210
F	JUPITER II	7.09	3240
F	JUPITER II	7.18	3300
F	JUPITER II	7.33	3340
F	JUPITER II	7.49	3490
F	JUPITER II	7.31	3500
F	JUPITER II	7.45	3560
F	JUPITER II	7.46	3560
F	JUPITER II	7.47	3560
F	JUPITER II	7.40	3600
M	BRUCE	8.39	3020
M	BRUCE	8.33	3080
M	BRUCE	8.28	3250
M	BRUCE	8.27	3310
M	BRUCE	8.54	3460
M	BRUCE	8.53	3560
M	BRUCE	9.07	3580
M	BRUCE	8.21	3760
M	BRUCE	8.88	3890
M	BRUCE	9.40	4190
M	BRUCE	9.47	4240
M	BRUCE	9.55	4280
M	Kintana	0.01	164
M	Kintana	0.02	218
M	Kintana	0.03	264
M	Kintana	0.06	433
M	Kintana	0.08	540
M	Kintana	0.10	645
M	Kintana	0.12	690
M	Kintana	0.15	810
M	Kintana	0.19	1020
M	Kintana	0.24	1360
M	Kintana	0.28	1400
M	Kintana	0.31	1520
M	Kintana	0.32	1560
M	Kintana	0.61	2140
M	Kintana	0.98	2200
M	Kintana	1.01	2230
M	Kintana	1.18	2990
M	Kintana	1.45	3120
M	Kintana	1.47	3120
M	Kintana	1.52	3345
M	Kintana	1.37	3360
M	Tany	0.00	109
M	Tany	0.01	116
M	Tany	0.00	119
M	Tany	0.01	126
M	Tany	0.01	137
M	Tany	0.01	147
M	Tany	0.02	158
M	Tany	0.02	194
M	Tany	0.04	241
M	Tany	0.05	329
M	Tany	0.07	394
M	Tany	0.09	457
M	Tany	0.12	555
M	Tany	0.15	700
M	Tany	0.16	760
M	Tany	0.20	990
M	Tany	0.28	1460
M	Tany	0.43	1880
M	Tany	0.35	1950
M	Tany	0.45	2060
M	Tany	0.50	2320
M	Masoandro	0.00	122
M	Masoandro	0.00	125
M	Masoandro	0.01	128
M	Masoandro	0.01	134
M	Masoandro	0.01	145
M	Masoandro	0.01	154
M	Masoandro	0.02	168
M	Masoandro	0.02	212
M	Masoandro	0.04	265
M	Masoandro	0.05	361
M	Masoandro	0.07	420
M	Masoandro	0.09	479
M	Masoandro	0.12	575
M	Masoandro	0.15	710
M	Masoandro	0.16	750
M	Masoandro	0.20	950
M	Masoandro	0.28	1440
M	Masoandro	0.43	1940
M	Masoandro	0.35	1970
M	Masoandro	0.45	2000
M	Masoandro	0.50	2310
M	Junior	6.00	3140
M	Junior	6.05	3220
M	Junior	5.95	3240
M	Junior	5.47	3245
M	Junior	5.48	3245
M	Junior	7.16	3280
M	Junior	7.80	3280
M	Junior	6.17	3300
M	Junior	5.11	3305
M	Junior	7.26	3340
M	Junior	7.30	3340
M	Junior	5.71	3360
M	Junior	6.70	3380
M	Junior	3.53	3400
M	Junior	5.80	3400
M	Junior	6.74	3410
M	Junior	6.45	3415
M	Junior	3.73	3420
M	Junior	7.01	3420
M	Junior	7.35	3440
M	Junior	6.78	3460
M	Junior	6.87	3460
M	Junior	7.67	3460
M	Junior	5.63	3480
M	Junior	5.88	3480
M	Junior	5.09	3520
M	Junior	5.30	3520
M	Junior	7.41	3520
M	Junior	7.63	3530
M	Junior	5.55	3550
M	Junior	6.34	3550
M	Junior	4.34	3560
M	Junior	7.44	3600
M	Junior	3.88	3640
M	Junior	7.48	3640
M	Junior	6.53	3660
M	Junior	3.92	3700
M	Junior	7.96	3700
M	Junior	8.87	3700
M	Junior	5.07	3710
M	Junior	3.44	3715
M	Junior	4.30	3720
M	Junior	4.21	3740
M	Junior	4.90	3800
M	Junior	9.03	3800
M	Junior	4.90	3810
M	Junior	4.98	3815
M	Junior	7.59	3850
M	Junior	3.99	3880
M	Junior	8.57	3880
M	Junior	8.80	3880
M	Junior	4.77	3920
M	Junior	4.50	3980
M	Junior	4.66	4000
M	Junior	8.45	4020
M	Junior	4.55	4050
M	Junior	8.21	4060
F	Kizzy	5.37	3520
F	Kizzy	5.50	3520
F	Kizzy	8.31	3540
F	Kizzy	4.54	3560
F	Kizzy	7.19	3620
F	Kizzy	7.24	3620
F	Kizzy	8.35	3635
F	Kizzy	4.59	3650
F	Kizzy	5.50	3660
F	Kizzy	6.54	3660
F	Kizzy	8.22	3680
F	Kizzy	7.39	3690
F	Kizzy	7.33	3710
F	Kizzy	7.26	3720
F	Kizzy	8.48	3760
F	Kizzy	8.55	3760
F	Kizzy	5.60	3780
F	Kizzy	7.25	3785
F	Kizzy	6.26	3815
F	Kizzy	5.24	3820
F	Kizzy	5.41	3840
F	Kizzy	5.66	3860
F	Kizzy	5.74	3860
F	Kizzy	7.16	3860
F	Kizzy	6.47	3895
F	Kizzy	5.81	3900
F	Kizzy	6.34	3910
F	Kizzy	7.10	3920
F	Kizzy	6.39	3925
F	Kizzy	4.78	4020
F	Kizzy	4.48	4050
F	Kizzy	6.53	4080
F	Kizzy	6.18	4090
F	Kizzy	7.55	4140
F	Kizzy	7.46	4160
F	Kizzy	8.14	4300
F	Kizzy	7.58	4320
F	Kizzy	6.62	4360
F	Kizzy	7.04	4400
F	Kizzy	8.70	4480
F	Kizzy	6.99	4500
F	Kizzy	7.66	4680
F	Kizzy	4.19	4700
F	Kizzy	7.73	4720
F	Kizzy	6.68	4840
F	Kizzy	3.60	4860
F	Kizzy	6.74	4920
F	Kizzy	8.88	4960
F	Kizzy	3.81	5040
F	Kizzy	6.78	5100
F	Kizzy	6.92	5175
F	Kizzy	6.81	5200
F	Kizzy	3.53	5220
F	Kizzy	6.93	5270
F	Kizzy	6.89	5300
F	Kizzy	6.85	5330
F	Kizzy	3.44	6145
F	Kizzy	3.86	4760
F	Kizzy	3.94	5240
F	Kizzy	4.05	5540
F	Kizzy	5.01	4160
F	Kizzy	5.88	3920
F	Kizzy	6.01	4240
F	Kizzy	6.07	4280
F	Kizzy	6.08	4400
F	Kizzy	7.82	4380
F	Kizzy	7.97	4660
F	Grace	15.30	3620
F	Grace	12.61	3655
F	Grace	12.48	3700
F	Grace	15.14	3740
F	Grace	12.54	3760
F	Grace	17.12	3770
F	Grace	13.34	3800
F	Grace	15.24	3820
F	Grace	14.98	3840
F	Grace	16.34	3850
F	Grace	13.15	3855
F	Grace	11.91	3860
F	Grace	11.91	3860
F	Grace	13.10	3870
F	Grace	12.93	3900
F	Grace	13.13	3900
F	Grace	16.30	3900
F	Grace	16.61	3900
F	Grace	13.99	3940
F	Grace	17.03	3940
F	Grace	12.81	3950
F	Grace	12.69	3980
F	Grace	16.24	3980
F	Grace	16.91	3980
F	Grace	16.94	3980
F	Grace	12.02	4000
F	Grace	13.02	4015
F	Grace	12.34	4020
F	Grace	12.94	4020
F	Grace	15.00	4020
F	Grace	15.56	4020
F	Grace	16.69	4020
F	Grace	11.95	4040
F	Grace	16.81	4040
F	Grace	13.51	4050
F	Grace	13.52	4050
F	Grace	14.99	4060
F	Grace	16.44	4060
F	Grace	17.01	4080
F	Grace	15.60	4085
F	Grace	12.24	4100
F	Grace	13.74	4100
F	Grace	15.71	4100
F	Grace	16.86	4100
F	Grace	16.25	4120
F	Grace	16.32	4125
F	Grace	15.42	4140
F	Grace	16.41	4140
F	Grace	16.77	4140
F	Grace	13.66	4150
F	Grace	16.52	4180
F	Grace	13.45	4200
F	Grace	13.92	4200
F	Grace	14.27	4200
F	Grace	14.31	4200
F	Grace	14.93	4210
F	Grace	15.80	4235
F	Grace	11.77	4240
F	Grace	13.59	4240
F	Grace	13.83	4240
F	Grace	16.54	4240
F	Grace	14.52	4250
F	Grace	14.56	4260
F	Grace	14.90	4260
F	Grace	11.57	4280
F	Grace	16.59	4280
F	Grace	14.91	4320
F	Grace	14.91	4320
F	Grace	14.70	4400
F	Grace	14.85	4400
F	Grace	14.68	4460
F	Grace	14.67	4560
F	Grace	15.88	4160
F	Grace	15.95	4640
F	Grace	16.02	4820
F	Grace	16.10	5120
M	Krok	0.00	106
M	Krok	0.00	110
M	Krok	0.02	198
M	Krok	0.03	220
M	Krok	0.05	307
M	Krok	0.05	330
M	Krok	0.07	419
M	Krok	0.09	505
M	Krok	0.11	600
M	Krok	0.15	802
M	Krok	0.19	900
M	Krok	0.22	1085
M	Krok	0.26	1305
M	Krok	0.38	1660
M	Krok	0.44	1710
M	Krok	0.49	1905
M	Krok	0.68	2070
M	Krok	1.03	2420
M	Krok	1.14	2520
M	Krok	0.92	2560
M	Krok	4.90	2840
M	Krok	4.10	2880
M	Krok	1.92	2920
M	Krok	2.08	2925
M	Krok	1.41	2940
M	Krok	1.71	2940
M	Krok	1.31	2960
M	Krok	3.16	2980
M	Krok	3.75	2980
M	Krok	4.77	2980
M	Krok	3.28	3000
M	Krok	4.48	3000
M	Krok	2.16	3040
M	Krok	4.81	3040
M	Krok	1.64	3050
M	Krok	3.47	3055
M	Krok	3.96	3060
M	Krok	4.21	3060
M	Krok	3.57	3080
M	Krok	4.72	3080
M	Krok	1.98	3090
M	Krok	1.50	3100
M	Krok	1.79	3100
M	Krok	2.64	3105
M	Krok	2.24	3110
M	Krok	2.37	3110
M	Krok	3.42	3120
M	Krok	4.67	3120
M	Krok	2.29	3125
M	Krok	2.00	3140
M	Krok	4.38	3140
M	Krok	1.56	3160
M	Krok	2.43	3160
M	Krok	2.68	3160
M	Krok	4.55	3160
M	Krok	4.88	3160
M	Krok	3.00	3200
M	Krok	4.64	3200
M	Krok	4.98	3210
M	Krok	2.93	3220
M	Krok	3.10	3220
M	Krok	2.75	3230
M	Krok	2.52	3250
M	Krok	2.94	3260
M	Krok	2.89	3280
M	Krok	4.27	3280
M	Krok	2.83	3400
M	Krok	3.06	3420
M	Krok	3.14	3420
M	Krok	2.58	3450
M	Eros JR	0.00	68
M	Eros JR	0.00	71
M	Eros JR	0.03	113
M	Eros JR	0.03	120
M	Eros JR	0.04	141
M	Eros JR	0.05	175
M	Eros JR	0.05	197
M	Eros JR	0.07	287
M	Eros JR	0.09	360
M	Eros JR	0.11	450
M	Eros JR	0.15	613
M	Eros JR	0.19	780
M	Eros JR	0.22	980
M	Eros JR	0.26	1225
M	Eros JR	0.38	1720
M	Eros JR	0.44	1720
M	Eros JR	0.49	1915
M	Eros JR	0.68	2080
M	Eros JR	0.92	2480
M	Eros JR	1.03	2540
M	Eros JR	1.14	2780
M	Eros JR	1.92	2920
M	Eros JR	2.66	3000
M	Eros JR	3.87	3020
M	Eros JR	4.60	3020
M	Eros JR	2.64	3060
M	Eros JR	1.79	3080
M	Eros JR	2.08	3090
M	Eros JR	1.71	3100
M	Eros JR	2.69	3100
M	Eros JR	3.23	3100
M	Eros JR	3.56	3100
M	Eros JR	3.73	3100
M	Eros JR	3.10	3140
M	Eros JR	4.04	3140
M	Eros JR	2.00	3150
M	Eros JR	3.15	3150
M	Eros JR	1.31	3160
M	Eros JR	4.79	3160
M	Eros JR	1.64	3175
M	Eros JR	4.38	3180
M	Eros JR	2.24	3190
M	Eros JR	4.00	3195
M	Eros JR	3.06	3200
M	Eros JR	3.14	3200
M	Eros JR	2.37	3210
M	Eros JR	4.21	3220
M	Eros JR	2.77	3230
M	Eros JR	3.00	3240
M	Eros JR	2.29	3250
M	Eros JR	2.16	3255
M	Eros JR	3.48	3260
M	Eros JR	2.43	3280
M	Eros JR	1.41	3300
M	Eros JR	2.83	3300
M	Eros JR	2.89	3300
M	Eros JR	2.94	3300
M	Eros JR	3.53	3310
M	Eros JR	2.58	3320
M	Eros JR	4.99	3320
M	Eros JR	1.50	3340
M	Eros JR	1.56	3360
M	Eros JR	2.52	3365
M	Eros JR	3.36	3400
M	Magellan	0.00	110
M	Magellan	0.00	114
M	Magellan	0.01	125
M	Magellan	0.01	147
M	Magellan	0.02	187
M	Magellan	0.03	226
M	Magellan	0.04	309
M	Magellan	0.06	421
M	Magellan	0.08	520
M	Magellan	0.10	617
M	Magellan	0.12	758
M	Magellan	0.15	940
M	Magellan	0.19	1260
M	Magellan	0.23	1500
M	Magellan	0.27	1820
M	Magellan	0.31	2120
M	Magellan	0.38	2500
M	Magellan	0.40	2560
M	Magellan	0.70	2680
M	Magellan	0.98	2725
M	Magellan	0.49	2740
M	Magellan	0.99	2765
M	Magellan	0.64	2770
M	Magellan	0.56	2840
M	Magellan	1.07	2875
M	Magellan	0.91	2880
M	Magellan	0.47	2900
M	Magellan	0.47	2900
M	Magellan	0.79	2905
M	Magellan	0.79	2910
M	Magellan	0.99	2935
M	Magellan	0.78	2980
M	Magellan	1.64	3070
M	Magellan	1.24	3160
M	Magellan	1.53	3200
M	Magellan	1.67	3200
M	Magellan	1.54	3240
M	Magellan	1.15	3290
M	Magellan	2.15	3300
M	Magellan	1.58	3320
[truncated: 251 more rows]
